# Supplementary material for: Transcriptomics Analysis of Primordium Formation in Pleurotus eryngii
Source: Genes (Basel). 2021 Nov 24;12(12):1863. doi: 10.3390/genes12121863 (PMC8700867; doi:10.3390/genes12121863)
Supplement: Supplementary file 1 [file genes-12-01863-s001.zip]

Archive with 1 entries (1 files):
- genes-1479086-SI.xlsx
