# Supplementary material for: Transcriptomics Analysis of Primordium Formation in Pleurotus eryngii
Source: Genes (Basel). 2021 Nov 24;12(12):1863. doi: 10.3390/genes12121863 (PMC8700867; doi:10.3390/genes12121863)
Supplement: Supplementary file 1 [file genes-12-01863-s001.zip › genes-1479086-SI.xlsx]

## Sheet: S1
id	baseMean	baseMean_control_Group_Control1	baseMean_case_Group_Control2	foldChange	log2FoldChange	pval	padj	up_down	fpkm_Sample_H1	fpkm_Sample_H2	fpkm_Sample_H3	fpkm_Sample_W1	fpkm_Sample_W2	fpkm_Sample_W3	gene_symbol	description	Subject_description	GO_id	GO_term	pathway_id	pathway
484	18.6543	36.9902	0.31831	0.00860524	-6.86057	0.00271114	0.0625367	Down	1.46951	1.08648	0.0244227	3.03e-06	0.018676	2.02e-06	MCD4	GPI ethanolamine phosphate transferase 1	hypothetical protein PLEOSDRAFT_1094573 [Pleurotus ostreatus PC15]	GO:0005789,GO:0016021,GO:0008484,GO:0016740,GO:0071555,GO:0006506	endoplasmic reticulum membrane|integral component of membrane|sulfuric ester hydrolase activity|transferase activity|cell wall organization|GPI anchor biosynthetic process	ko00563	Glycosylphosphatidylinositol(GPI)-anchor biosynthesis
647	10.3029	20.6059	0	0	#NAME?	0.0182761	0.235978	Down	1.95235	2.34007	0.0870462	3e-14	2.74e-21	1.12e-10	MRD1	Multiple RNA-binding domain-containing protein 1	hypothetical protein PLEOSDRAFT_34483 [Pleurotus ostreatus PC15]	GO:0030529,GO:0005730,GO:0000166,GO:0003723,GO:0006364	intracellular ribonucleoprotein complex|nucleolus|nucleotide binding|RNA binding|rRNA processing
663	63.7388	105.032	22.4458	0.213704	-2.22631	0.0429678	0.400749	Down	1.3882	4.62956	4.7282	2.4804	0.030668	2.64e-06	mcd4	GPI ethanolamine phosphate transferase 1	hypothetical protein PLEOSDRAFT_1094573 [Pleurotus ostreatus PC15]	GO:0005789,GO:0016021,GO:0008484,GO:0016740,GO:0071555,GO:0006506	endoplasmic reticulum membrane|integral component of membrane|sulfuric ester hydrolase activity|transferase activity|cell wall organization|GPI anchor biosynthetic process	ko00563	Glycosylphosphatidylinositol(GPI)-anchor biosynthesis
1026	177.313	34.3427	320.284	9.32613	3.22128	0.00867612	0.143206	Up	3.74671	0.446728	1.7601	6.96507	32.8284	17.3963	chol-2	Phosphatidyl-N-methylethanolamine N-methyltransferase	hypothetical protein PLEOSDRAFT_1114106 [Pleurotus ostreatus PC15]	GO:0005789,GO:0016021,GO:0031966,GO:0080101,GO:0000773,GO:0004608,GO:0006656	endoplasmic reticulum membrane|integral component of membrane|mitochondrial membrane|phosphatidyl-N-dimethylethanolamine N-methyltransferase activity|phosphatidyl-N-methylethanolamine N-methyltransferase activity|phosphatidylethanolamine N-methyltransferase activity|phosphatidylcholine biosynthetic process	ko00564	Glycerophospholipid metabolism
1302	683.655	1287.76	79.5485	0.0617727	-4.01689	0.000105516	0.00500678	Down	14.5361	50.5658	50.1661	0.0177458	4.79185	2.88236			hypothetical protein PLEOSDRAFT_174694 [Pleurotus ostreatus PC15]
1408	40.368	0	80.7359	Inf	Inf	0.0289015	0.317281	Up	1.34e-05	8.02e-09	5.69e-11	9.12653	1.0732	0.00295534	COQ8	Atypical kinase COQ8, mitochondrial	hypothetical protein PLEOSDRAFT_1048694, partial [Pleurotus ostreatus PC15]	GO:0031314,GO:0005759,GO:0005739,GO:0005524,GO:0016887,GO:0016301,GO:0008289,GO:0004672,GO:0016310,GO:0046777,GO:0006744,GO:1901006	extrinsic component of mitochondrial inner membrane|mitochondrial matrix|mitochondrion|ATP binding|ATPase activity|kinase activity|lipid binding|protein kinase activity|phosphorylation|protein autophosphorylation|ubiquinone biosynthetic process|ubiquinone-6 biosynthetic process
1802	244.764	0	489.529	Inf	Inf	7.44e-16	5.45e-13	Up	5.25e-11	6.54e-16	1.64e-09	40.8088	28.7468	45.8409			SNF2 family DNA-dependent ATPase [Laccaria bicolor S238N-H82]
2591	53.7077	96.5217	10.8936	0.112862	-3.14737	0.00786291	0.134205	Down	2.18587	1.90652	2.94397	0.751785	0.000310926	0.0989855	bglL	Probable beta-glucosidase L	glycoside hydrolase family 3 protein [Pleurotus ostreatus PC15]	GO:0005576,GO:0008422,GO:0102483,GO:0030245	extracellular region|beta-glucosidase activity|scopolin beta-glucosidase activity|cellulose catabolic process	ko00940,ko00500,ko00460	Phenylpropanoid biosynthesis|Starch and sucrose metabolism|Cyanoamino acid metabolism
2607	87.448	149.837	25.0589	0.167241	-2.58	0.010835	0.166469	Down	3.2823	5.19968	2.43407	0.536831	0.225293	1.20826	bglL	Probable beta-glucosidase L	glycoside hydrolase family 3 protein [Pleurotus ostreatus PC15]	GO:0005576,GO:0008422,GO:0102483,GO:0030245	extracellular region|beta-glucosidase activity|scopolin beta-glucosidase activity|cellulose catabolic process	ko00940,ko00500,ko00460	Phenylpropanoid biosynthesis|Starch and sucrose metabolism|Cyanoamino acid metabolism
2984	199.476	388.22	10.7314	0.0276425	-5.17697	0.00429912	0.0877859	Down	9.2012	4.40694	0.470871	0.067	0.324108	0.00209289	HET-E1	Vegetative incompatibility protein HET-E-1	hypothetical protein PLEOSDRAFT_162256 [Pleurotus ostreatus PC15]	GO:0005524,GO:0004674	ATP binding|protein serine/threonine kinase activity
3106	583.18	946.629	219.732	0.23212	-2.10706	0.00575048	0.107881	Down	9.87946	9.17464	12.0737	6.87025	0.855664	0.000760931	HET-E1	Vegetative incompatibility protein HET-E-1	hypothetical protein PLEOSDRAFT_162256 [Pleurotus ostreatus PC15]	GO:0005524,GO:0004674	ATP binding|protein serine/threonine kinase activity
3350	32.8262	64.6974	0.95493	0.0147599	-6.08217	0.000298715	0.0115771	Down	1.17082	2.43215	2.37266	2.6e-13	0.0826328	5.54e-11	bglL	Probable beta-glucosidase L	glycoside hydrolase family 3 protein [Pleurotus ostreatus PC15]	GO:0005576,GO:0008422,GO:0102483,GO:0030245	extracellular region|beta-glucosidase activity|scopolin beta-glucosidase activity|cellulose catabolic process	ko00940,ko00500,ko00460	Phenylpropanoid biosynthesis|Starch and sucrose metabolism|Cyanoamino acid metabolism
3963	31.8278	56.4875	7.16812	0.126897	-2.97827	0.0365953	0.366472	Down	1.67717	2.36291	2.40448	0.0484179	7.49e-07	0.861961			hypothetical protein PLEOSDRAFT_1114115 [Pleurotus ostreatus PC15]
4037	54.1778	12.871	95.4846	7.41858	2.89114	0.0149913	0.207449	Up	1.18197	7.42e-09	0.447946	4.24906	4.42467	3.78233	At3g19440	RNA pseudouridine synthase 4, mitochondrial	hypothetical protein PLEOSDRAFT_1094578 [Pleurotus ostreatus PC15]	GO:0009982,GO:0003723,GO:0001522	pseudouridine synthase activity|RNA binding|pseudouridine synthesis
4093	17.2533	0	34.5066	Inf	Inf	0.00176851	0.0452911	Up	8.67e-06	0.000133151	1.86e-10	0.328008	0.386369	1.43654	psoF	Dual-functional monooxygenase/methyltransferase psoF	hypothetical protein PLEOSDRAFT_1048676 [Pleurotus ostreatus PC15]	GO:0050660,GO:0004499,GO:0050661	flavin adenine dinucleotide binding|N,N-dimethylaniline monooxygenase activity|NADP binding
4146	233.172	113.178	353.166	3.12046	1.64176	0.0342755	0.351637	Up	2.85e-06	46.7409	6.30467	56.6326	49.7163	76.6056			hypothetical protein PLEOSDRAFT_1048676 [Pleurotus ostreatus PC15]	GO:0047799,GO:0050660,GO:0004499,GO:0050661,GO:0033022	cyclopentanone monooxygenase activity|flavin adenine dinucleotide binding|N,N-dimethylaniline monooxygenase activity|NADP binding|cyclopentanol catabolic process
4253	285.825	126.592	445.058	3.51569	1.81381	0.0201252	0.251823	Up	1.18338	1.85285	3.99927	9.09171	6.89201	11.0254	psoF	Dual-functional monooxygenase/methyltransferase psoF	hypothetical protein PLEOSDRAFT_1048676 [Pleurotus ostreatus PC15]	GO:0050660,GO:0004499,GO:0050661	flavin adenine dinucleotide binding|N,N-dimethylaniline monooxygenase activity|NADP binding
4463	40.5101	74.6495	6.37056	0.0853396	-3.55064	0.00732472	0.127977	Down	1.24271	1.12184	1.18066	0.0787954	0.0681354	0.179643			hypothetical protein PLEOSDRAFT_162244 [Pleurotus ostreatus PC15]
4765	696.65	361.456	1031.84	2.85468	1.51333	0.0377694	0.373335	Up	6.05816	5.90646	11.321	20.6425	20.7015	30.5569	psoF	Dual-functional monooxygenase/methyltransferase psoF	hypothetical protein PLEOSDRAFT_1048676 [Pleurotus ostreatus PC15]	GO:0050660,GO:0004499,GO:0050661	flavin adenine dinucleotide binding|N,N-dimethylaniline monooxygenase activity|NADP binding
4775	311.247	106.237	516.258	4.85949	2.2808	0.0236575	0.279108	Up	5.98602	0.799477	1.2093	22.8017	9.21006	7.85835			hypothetical protein PLEOSDRAFT_1048382 [Pleurotus ostreatus PC15]
4864	27.7592	55.5184	0	0	#NAME?	0.00030913	0.0118875	Down	10.7274	8.97125	1.38e-07	1.45e-15	1.73e-11	0.000355195	LCL3	Probable endonuclease LCL3	nuclease [Neolentinus lepideus HHB14362 ss-1]	GO:0016021,GO:0005739,GO:0004519,GO:0046872	integral component of membrane|mitochondrion|endonuclease activity|metal ion binding
5011	151.625	65.6668	237.583	3.618	1.85519	0.0316993	0.335113	Up	1.95296	2.3729	1.68424	4.12574	6.33777	12.9853			hypothetical protein PLEOSDRAFT_1090589 [Pleurotus ostreatus PC15]
5080	63288.8	14471.7	112106	7.74657	2.95356	5.75e-05	0.00305242	Up	628.071	577.419	994.362	8383.12	4510.41	5451.07			hypothetical protein PLEOSDRAFT_1114116 [Pleurotus ostreatus PC15]
5747	42.0425	74.5115	9.57349	0.128483	-2.96035	0.0199858	0.25066	Down	4.15268	11.6334	3.91162	0.47179	1.30129	0.931485
5979	47.6186	14.9709	80.2662	5.36147	2.42263	0.0398117	0.384499	Up	0.312503	0.435629	0.274473	1.64527	1.65881	2.68027	TRK2	Low-affinity potassium transport protein	TRKH superfamily [Pleurotus ostreatus PC15]	GO:0005887,GO:0005886,GO:0015079,GO:0030007,GO:0042391	integral component of plasma membrane|plasma membrane|potassium ion transmembrane transporter activity|cellular potassium ion homeostasis|regulation of membrane potential
6009	22.0455	1.03885	43.0522	41.4423	5.37303	0.00443085	0.0895891	Up	0.00300588	0.0347263	0.00946268	1.39519	0.413177	0.309272			hypothetical protein PLEOSDRAFT_1086202 [Pleurotus ostreatus PC15]
6372	242.918	435.543	50.293	0.115472	-3.11439	0.0363087	0.364859	Down	0.986265	34.7214	27.0111	0.00422021	7.77779	0.000178371	yea4	UDP-N-acetylglucosamine transporter yea4	hypothetical protein PLEOSDRAFT_1059020 [Pleurotus ostreatus PC15]	GO:0030176,GO:0030173,GO:0005457,GO:0005462,GO:0005464,GO:0008643,GO:0015783,GO:1990569	integral component of endoplasmic reticulum membrane|integral component of Golgi membrane|GDP-fucose transmembrane transporter activity|UDP-N-acetylglucosamine transmembrane transporter activity|UDP-xylose transmembrane transporter activity|carbohydrate transport|GDP-fucose transport|UDP-N-acetylglucosamine transmembrane transport
6411	30.2536	58.398	2.10918	0.0361174	-4.79116	0.00249923	0.0586956	Down	2.14183	1.44886	0.741242	0.00116975	0.0308114	0.145692	QDR3	MFS antiporter QDR3	vacuolar DHA amino acid exporter [Laccaria bicolor S238N-H82]	GO:0016021,GO:0005886,GO:0015238,GO:0015203,GO:0030476,GO:0006855,GO:0010509	integral component of membrane|plasma membrane|drug transmembrane transporter activity|polyamine transmembrane transporter activity|ascospore wall assembly|drug transmembrane transport|polyamine homeostasis
7147	133.349	245.813	20.8846	0.084961	-3.55706	0.000208533	0.00869633	Down	5.00365	13.3733	12.7886	0.123197	1.86366	0.850517			hypothetical protein PLEOSDRAFT_1048391 [Pleurotus ostreatus PC15]
7446	24.9849	47.8117	2.15812	0.0451379	-4.46952	0.00791674	0.134751	Down	1.69122	2.53738	0.964364	0.0530147	0.097722	0.0573834	SPAC19G12.05	Uncharacterized mitochondrial carrier C19G12.05	hypothetical protein PLEOSDRAFT_1048275 [Pleurotus ostreatus PC15]	GO:0016021,GO:0005743,GO:0005739,GO:0005371,GO:1990541	integral component of membrane|mitochondrial inner membrane|mitochondrion|tricarboxylate secondary active transmembrane transporter activity|mitochondrial citrate transmembrane transport
7777	4292.99	7970.51	615.47	0.0772184	-3.69491	8.29e-06	0.000595533	Down	450.128	224.373	166.643	5.79069	27.635	34.9335			hypothetical protein PLEOSDRAFT_1090594 [Pleurotus ostreatus PC15]
7783	197.727	360.564	34.8909	0.0967676	-3.36933	0.0496935	0.438018	Down	28.7988	13.8197	0.0121574	0.264129	2.15616	1.82444			hypothetical protein PLEOSDRAFT_1090594 [Pleurotus ostreatus PC15]
7851	90.4085	172.352	8.46482	0.0491135	-4.34774	0.0070428	0.124448	Down	15.4785	5.05362	2.44387	0.100417	0.873796	0.222811			hypothetical protein PLEOSDRAFT_1090594 [Pleurotus ostreatus PC15]
8056	26.2462	0.646591	51.8459	80.1834	6.32523	0.0198446	0.249341	Up	0.0424928	5.61e-05	0.0496587	1.68336	6.2699	0.417239	HTZ1	Histone H2A.Z	hypothetical protein PLEOSDRAFT_1048577 [Pleurotus ostreatus PC15]	GO:0031011,GO:0005739,GO:0000790,GO:0005719,GO:0000786,GO:0000812,GO:0031490,GO:0003677,GO:0000978,GO:0006342,GO:0030466,GO:0016569,GO:0043486,GO:0070481,GO:0006357,GO:0006351	Ino80 complex|mitochondrion|nuclear chromatin|nuclear euchromatin|nucleosome|Swr1 complex|chromatin DNA binding|DNA binding|RNA polymerase II core promoter proximal region sequence-specific DNA binding|chromatin silencing|chromatin silencing at silent mating-type cassette|covalent chromatin modification|histone exchange|nuclear-transcribed mRNA catabolic process, non-stop decay|regulation of tran…	ko04217	Necroptosis
8109	280.538	13.7405	547.335	39.8338	5.31592	1.19e-08	1.95e-06	Up	2.23e-08	0.0209884	2.38796	40.0808	35.6232	30.6824	HTZ1	Histone H2A.Z	hypothetical protein PLEOSDRAFT_1048577 [Pleurotus ostreatus PC15]	GO:0031011,GO:0005739,GO:0000790,GO:0005719,GO:0000786,GO:0000812,GO:0031490,GO:0003677,GO:0000978,GO:0006342,GO:0030466,GO:0016569,GO:0043486,GO:0070481,GO:0006357,GO:0006351	Ino80 complex|mitochondrion|nuclear chromatin|nuclear euchromatin|nucleosome|Swr1 complex|chromatin DNA binding|DNA binding|RNA polymerase II core promoter proximal region sequence-specific DNA binding|chromatin silencing|chromatin silencing at silent mating-type cassette|covalent chromatin modification|histone exchange|nuclear-transcribed mRNA catabolic process, non-stop decay|regulation of tran…	ko04217	Necroptosis
8156	919.891	1769.24	70.5412	0.0398709	-4.64852	2.28e-08	3.53e-06	Down	27.0669	52.6809	39.0857	2.76931	2.15301	0.136816	neg-1	Endo-1,6-beta-D-glucanase	glycoside hydrolase family 30 protein [Pleurotus ostreatus PC15]	GO:0005576,GO:0046557,GO:0004348,GO:0016787,GO:0005975,GO:0006665	extracellular region|glucan endo-1,6-beta-glucosidase activity|glucosylceramidase activity|hydrolase activity|carbohydrate metabolic process|sphingolipid metabolic process
8226	114.549	229.097	0	0	#NAME?	3.12e-06	0.000253842	Down	16.8073	1.04811	11.7584	9.83e-12	7.08e-12	1.55e-09	psiH	Tryptamine 4-monooxygenase	hypothetical protein PLEOSDRAFT_34675 [Pleurotus ostreatus PC15]	GO:0020037,GO:0005506,GO:0004497,GO:0016705,GO:0045122	heme binding|iron ion binding|monooxygenase activity|oxidoreductase activity, acting on paired donors, with incorporation or reduction of molecular oxygen|aflatoxin biosynthetic process
8241	44.3243	80.1614	8.48724	0.105877	-3.23954	0.0372118	0.370542	Down	8.42182	0.0805816	9.67186	2.05442	6.31e-17	1.14e-14	psiH	Tryptamine 4-monooxygenase	hypothetical protein PLEOSDRAFT_34675 [Pleurotus ostreatus PC15]	GO:0016021,GO:0020037,GO:0005506,GO:0004497,GO:0016705,GO:1902086	integral component of membrane|heme binding|iron ion binding|monooxygenase activity|oxidoreductase activity, acting on paired donors, with incorporation or reduction of molecular oxygen|fumagillin biosynthetic process
8345	53.1644	106.329	0	0	#NAME?	1.24e-07	1.57e-05	Down	7.20873	3.61497	3.76246	5.12e-12	3.05e-11	1.34e-09	psiH	Tryptamine 4-monooxygenase	hypothetical protein PLEOSDRAFT_34675 [Pleurotus ostreatus PC15]	GO:0020037,GO:0005506,GO:0004497,GO:0016705,GO:0045122	heme binding|iron ion binding|monooxygenase activity|oxidoreductase activity, acting on paired donors, with incorporation or reduction of molecular oxygen|aflatoxin biosynthetic process
8420	200.353	400.707	0	0	#NAME?	0.0124156	0.182326	Down	29.8764	2.06282	0.236911	0.00418868	8.79e-12	7.15e-10	COX2	Cytochrome P450 monooxygenase COX2	hypothetical protein PLEOSDRAFT_34675 [Pleurotus ostreatus PC15]	GO:0016021,GO:0020037,GO:0005506,GO:0004497,GO:0016705,GO:1902086	integral component of membrane|heme binding|iron ion binding|monooxygenase activity|oxidoreductase activity, acting on paired donors, with incorporation or reduction of molecular oxygen|fumagillin biosynthetic process
8453	11.6308	23.2617	0	0	#NAME?	0.0403098	0.386449	Down	0.351375	0.0191444	1.87582	1.98e-15	1.96e-15	9.46e-13	psiH	Tryptamine 4-monooxygenase	hypothetical protein PLEOSDRAFT_34675 [Pleurotus ostreatus PC15]	GO:0016021,GO:0020037,GO:0005506,GO:0004497,GO:0016705,GO:1902086	integral component of membrane|heme binding|iron ion binding|monooxygenase activity|oxidoreductase activity, acting on paired donors, with incorporation or reduction of molecular oxygen|fumagillin biosynthetic process
8903	9.98568	0.30308	19.6683	64.8947	6.02003	0.0486667	0.432341	Up	0.0147161	0.00101664	4.31e-06	0.579234	0.231699	0.00719923	RPO41	DNA-directed RNA polymerase, mitochondrial	hypothetical protein SERLA73DRAFT_114135 [Serpula lacrymans var. lacrymans S7.3]	GO:0034245,GO:0005759,GO:0042645,GO:0003896,GO:0003899,GO:0000997,GO:0006269,GO:0000002,GO:0006390	mitochondrial DNA-directed RNA polymerase complex|mitochondrial matrix|mitochondrial nucleoid|DNA primase activity|DNA-directed RNA polymerase activity|mitochondrial RNA polymerase core promoter sequence-specific DNA binding|DNA replication, synthesis of RNA primer|mitochondrial genome maintenance|transcription from mitochondrial promoter
9143	208.651	402.676	14.6255	0.0363208	-4.78306	5.04e-07	5.31e-05	Down	20.3071	41.7359	36.8472	3.49145	0.396221	0.00119333	ARB_08043	Uncharacterized secreted protein ARB_08043	hypothetical protein PLEOSDRAFT_1079099 [Pleurotus ostreatus PC15]	GO:0005576,GO:0008081,GO:0004871,GO:0016042	extracellular region|phosphoric diester hydrolase activity|signal transducer activity|lipid catabolic process
9197	9.56468	19.1294	0	0	#NAME?	0.0249162	0.287252	Down	0.196823	0.302137	0.411978	1.1e-06	0.00252504	0.00592236	dur3-1	Probable urea active transporter 1	hypothetical protein PLEOSDRAFT_162200 [Pleurotus ostreatus PC15]	GO:0005737,GO:0005794,GO:0000139,GO:0005887,GO:0005886,GO:0015293,GO:0015204,GO:0071918	cytoplasm|Golgi apparatus|Golgi membrane|integral component of plasma membrane|plasma membrane|symporter activity|urea transmembrane transporter activity|urea transmembrane transport
9270	10.3838	0	20.7676	Inf	Inf	0.0406732	0.388579	Up	2.58e-18	2.14e-12	5.88e-15	0.09364	0.292929	2.0531	dur3-3	Probable urea active transporter 3	hypothetical protein PLEOSDRAFT_162200 [Pleurotus ostreatus PC15]	GO:0005737,GO:0005794,GO:0000139,GO:0005887,GO:0005886,GO:0015293,GO:0015204,GO:0071918	cytoplasm|Golgi apparatus|Golgi membrane|integral component of plasma membrane|plasma membrane|symporter activity|urea transmembrane transporter activity|urea transmembrane transport
9386	63.4373	115.831	11.0437	0.0953433	-3.39072	0.0030959	0.06891	Down	4.69504	6.81142	4.20335	1.68e-07	0.00290758	1.65757	ARB_04618	PI-PLC X domain-containing protein 1	hypothetical protein PLEOSDRAFT_1079099 [Pleurotus ostreatus PC15]	GO:0005576,GO:0008081,GO:0004871,GO:0016042	extracellular region|phosphoric diester hydrolase activity|signal transducer activity|lipid catabolic process
9448	203.672	57.5375	349.807	6.07963	2.60398	0.00517114	0.100232	Up	5.75279	1.76636	3.7809	7.81341	30.8604	33.4984			hypothetical protein PLEOSDRAFT_1108278 [Pleurotus ostreatus PC15]
9578	14.6728	29.3457	0	0	#NAME?	0.00537278	0.102812	Down	1.95362	0.79175	5.72e-06	1.93e-07	0.000261425	2.04e-12			hypothetical protein PLEOSDRAFT_1079102 [Pleurotus ostreatus PC15]	GO:0022627,GO:0005634,GO:0003743,GO:0001731,GO:0002192,GO:0032790	cytosolic small ribosomal subunit|nucleus|translation initiation factor activity|formation of translation preinitiation complex|IRES-dependent translational initiation|ribosome disassembly
9798	36.4227	3.69776	69.1475	18.6998	4.22495	0.00300395	0.067323	Up	0.0622417	0.016179	0.289812	1.40791	2.4765	3.48482	PHO2	Acid phosphatase	hypothetical protein PLEOSDRAFT_1108284 [Pleurotus ostreatus PC15]
10067	108.962	217.924	0	0	#NAME?	2.03e-11	6.01e-09	Down	8.23925	3.3814	5.76646	0.00796731	0.00998225	7.67e-12			hypothetical protein PLEOSDRAFT_162183 [Pleurotus ostreatus PC15]
10459	18.4381	36.8761	0	0	#NAME?	0.000995822	0.0293674	Down	3.22522	1.90963	0.327829	2.55e-18	2.79e-15	9.92e-15			hypothetical protein PLEOSDRAFT_162183 [Pleurotus ostreatus PC15]
10472	22.0838	44.1676	0	0	#NAME?	0.000339515	0.0128108	Down	1.7471	3.74427	0.86176	3.83e-18	3.94e-15	1.71e-14			hypothetical protein PLEOSDRAFT_162183 [Pleurotus ostreatus PC15]
10830	105.66	201.453	9.86761	0.0489821	-4.3516	0.0112647	0.170978	Down	0.142825	9.26739	6.65608	3.32e-05	0.846706	0.00301906			hypothetical protein PLEOSDRAFT_1086232 [Pleurotus ostreatus PC15]
10966	23.4144	2.06522	44.7635	21.6749	4.43795	0.0375113	0.371847	Up	0.00542237	0.0135997	0.0961644	2.13934	0.715623	0.0940216			hypothetical protein PLEOSDRAFT_1084812 [Pleurotus ostreatus PC15]
11215	97.9419	164.512	31.3721	0.190698	-2.39064	0.014181	0.199259	Down	5.52007	7.19254	6.35688	3.02349	0.491676	0.377423			hypothetical protein PHLCEN_7222 [Phlebia centrifuga]
11238	194.215	332.341	56.0896	0.168771	-2.56686	0.00269127	0.0621598	Down	11.0074	5.39074	9.43431	0.421194	1.41428	2.81441			hypothetical protein HYPSUDRAFT_33991 [Hypholoma sublateritium FD-334 SS-4]
11278	989.87	1563.84	415.899	0.265947	-1.91079	0.00906664	0.147649	Down	43.1076	34.4839	54.9902	11.3313	17.3993	8.81755			hypothetical protein PLEOSDRAFT_1088720 [Pleurotus ostreatus PC15]
11287	9.9947	19.9894	0	0	#NAME?	0.0235709	0.278257	Down	0.0662281	1.09405	0.245485	5.88e-05	1.1e-12	5.17e-11			hypothetical protein PLEOSDRAFT_1088721, partial [Pleurotus ostreatus PC15]
11288	2199.52	3308.34	1090.69	0.329679	-1.60086	0.027305	0.305495	Down	62.0183	88.4924	95.6048	32.0695	20.8678	34.8752			hypothetical protein PLEOSDRAFT_1088720 [Pleurotus ostreatus PC15]
11524	150.986	248.901	53.0722	0.213227	-2.22954	0.0114611	0.172937	Down	12.596	11.9896	4.93405	3.45246	0.83174	2.42105			hypothetical protein PLEOSDRAFT_1092526 [Pleurotus ostreatus PC15]
11671	956.311	452.228	1460.39	3.22933	1.69124	0.0241596	0.282486	Up	18.9755	8.33139	4.45448	29.3749	34.6797	43.1674	GB-1	Guanine nucleotide-binding protein subunit beta	hypothetical protein PLEOSDRAFT_1088718 [Pleurotus ostreatus PC15]	GO:0005834,GO:0045335,GO:0005886,GO:0031982,GO:0031682,GO:0004871,GO:0007190,GO:0000187,GO:0007188,GO:0031152,GO:0019933,GO:0043327,GO:0043326,GO:0030866,GO:1903665,GO:0043547,GO:0001934,GO:0030826,GO:0046578,GO:1902610	heterotrimeric G-protein complex|phagocytic vesicle|plasma membrane|vesicle|G-protein gamma-subunit binding|signal transducer activity|activation of adenylate cyclase activity|activation of MAPK activity|adenylate cyclase-modulating G-protein coupled receptor signaling pathway|aggregation involved in sorocarp development|cAMP-mediated signaling|chemotaxis to cAMP|chemotaxis to folate|cortical act…	ko04011,ko04014,ko04151,ko04371	MAPK signaling pathway - yeast|Ras signaling pathway|PI3K-Akt signaling pathway|Apelin signaling pathway
11754	449.55	876.101	22.9984	0.0262508	-5.25149	0.00120296	0.034097	Down	5.03709	12.2798	27.6592	0.0657038	0.783999	0.420589	YPR091C	Uncharacterized PH domain-containing protein YPR091C	hypothetical protein PLEOSDRAFT_1092525 [Pleurotus ostreatus PC15]	GO:0005789,GO:0016021,GO:0071561,GO:0008289	endoplasmic reticulum membrane|integral component of membrane|nucleus-vacuole junction|lipid binding
11756	715.583	1361.12	70.0477	0.0514634	-4.28031	3.11e-06	0.000253403	Down	7.88804	21.6976	19.1774	0.166856	0.0831399	2.53886			hypothetical protein PLEOSDRAFT_1102260 [Pleurotus ostreatus PC15]
11969	102.35	191.738	12.9628	0.0676071	-3.88668	0.000188304	0.00801325	Down	1.05899	3.24239	2.23605	0.0233466	0.0708773	0.401667			hypothetical protein PLEOSDRAFT_1102260 [Pleurotus ostreatus PC15]
12040	669.011	197.203	1140.82	5.785	2.53232	0.000843902	0.0259407	Up	1.45827	4.57098	0.56226	9.1858	16.866	15.0397	YPR091C	Uncharacterized PH domain-containing protein YPR091C	hypothetical protein PLEOSDRAFT_1092525 [Pleurotus ostreatus PC15]	GO:0005789,GO:0016021,GO:0071561,GO:0008289	endoplasmic reticulum membrane|integral component of membrane|nucleus-vacuole junction|lipid binding
12135	65.7784	111.336	20.2209	0.181621	-2.461	0.0218909	0.2652	Down	4.14244	4.9143	2.46628	1.48652	0.558094	0.188261	cox1101	Rsm22-cox11 tandem protein 1, mitochondrial	hypothetical protein PLEOSDRAFT_1036119 [Pleurotus ostreatus PC15]	GO:0016021,GO:0031304,GO:0005759,GO:0005763,GO:0005739,GO:0005507,GO:0008168,GO:0009060,GO:0033617,GO:0032543,GO:0008535	integral component of membrane|intrinsic component of mitochondrial inner membrane|mitochondrial matrix|mitochondrial small ribosomal subunit|mitochondrion|copper ion binding|methyltransferase activity|aerobic respiration|mitochondrial respiratory chain complex IV assembly|mitochondrial translation|respiratory chain complex IV assembly
12573	117.358	183.301	51.4142	0.280491	-1.83397	0.0402178	0.386109	Down	2.62249	2.12918	2.151	0.0172022	1.54475	0.48064			hypothetical protein PLEOSDRAFT_1102260 [Pleurotus ostreatus PC15]
13173	408.793	127.67	689.916	5.40392	2.43401	0.00178249	0.0455319	Up	0.886982	3.01295	0.370437	5.71141	10.0152	9.15958	YPR091C	Uncharacterized PH domain-containing protein YPR091C	hypothetical protein PLEOSDRAFT_1092525 [Pleurotus ostreatus PC15]	GO:0005789,GO:0016021,GO:0071561,GO:0008289	endoplasmic reticulum membrane|integral component of membrane|nucleus-vacuole junction|lipid binding
13586	334.429	506.904	161.954	0.319497	-1.64613	0.0360946	0.363502	Down	7.27897	6.55793	12.4337	3.73235	2.65702	2.63729	fcp1	RNA polymerase II subunit A C-terminal domain phosphatase	hypothetical protein PLEOSDRAFT_1092516 [Pleurotus ostreatus PC15]	GO:0016591,GO:0005634,GO:0008420,GO:0046872,GO:0070940,GO:0070317,GO:0006357	DNA-directed RNA polymerase II, holoenzyme|nucleus|CTD phosphatase activity|metal ion binding|dephosphorylation of RNA polymerase II C-terminal domain|negative regulation of G0 to G1 transition|regulation of transcription from RNA polymerase II promoter
13752	124.027	247.457	0.596957	0.00241237	-8.69533	1.65e-08	2.67e-06	Down	1.55811	2.17309	4.43822	0.000841034	0.000850995	0.0223012	taf2	Transcription initiation factor TFIID subunit 2	TATA-binding protein associated factor Taf2 [Coprinopsis cinerea okayama7	GO:0032153,GO:0005829,GO:0000790,GO:0005634,GO:0005669,GO:0003682,GO:0008237,GO:0001129,GO:0043565,GO:0000991,GO:0044212,GO:0008270,GO:0045944,GO:0006367	cell division site|cytosol|nuclear chromatin|nucleus|transcription factor TFIID complex|chromatin binding|metallopeptidase activity|RNA polymerase II transcription factor activity, TBP-class protein binding, involved in preinitiation complex assembly|sequence-specific DNA binding|transcription factor activity, core RNA polymerase II binding|transcription regulatory region DNA binding|zinc ion bin…	ko03022	Basal transcription factors
13760	254.507	444.388	64.6265	0.145428	-2.78162	0.000776495	0.0244248	Down	5.14439	6.15452	3.62154	0.617234	1.61554	0.048517	taf2	Transcription initiation factor TFIID subunit 2	TATA-binding protein associated factor Taf2 [Coprinopsis cinerea okayama7	GO:0032153,GO:0005829,GO:0000790,GO:0005634,GO:0005669,GO:0003682,GO:0008237,GO:0001129,GO:0043565,GO:0000991,GO:0044212,GO:0008270,GO:0045944,GO:0006367	cell division site|cytosol|nuclear chromatin|nucleus|transcription factor TFIID complex|chromatin binding|metallopeptidase activity|RNA polymerase II transcription factor activity, TBP-class protein binding, involved in preinitiation complex assembly|sequence-specific DNA binding|transcription factor activity, core RNA polymerase II binding|transcription regulatory region DNA binding|zinc ion bin…	ko03022	Basal transcription factors
13869	81.8634	0	163.727	Inf	Inf	1.34e-09	2.77e-07	Up	3.76e-08	1.77e-06	1.98e-10	6.73553	10.9042	5.87111	YIL166C	Uncharacterized transporter YIL166C	hypothetical protein PLEOSDRAFT_1102240 [Pleurotus ostreatus PC15]	GO:0016021,GO:0016020,GO:0022857,GO:0005215,GO:0006820,GO:0055085,GO:0006810	integral component of membrane|membrane|transmembrane transporter activity|transporter activity|anion transport|transmembrane transport|transport
14391	18.2325	36.1466	0.31831	0.00880608	-6.82728	0.00332937	0.0726931	Down	0.748973	0.437074	2.10801	0.000866418	0.0368181	0.00389173	CTHT_0041970.1	Protein-lysine N-methyltransferase EFM3	hypothetical protein PLEOSDRAFT_1037061 [Pleurotus ostreatus PC15]	GO:0005737,GO:0008168	cytoplasm|methyltransferase activity
14480	20.721	0	41.4421	Inf	Inf	0.000589462	0.0195261	Up	2.32e-10	1.51e-08	8.76e-09	6.25858	1.61461	1.75147			hypothetical protein PLEOSDRAFT_1037061 [Pleurotus ostreatus PC15]
14607	53.9096	107.819	0	0	#NAME?	0.000124669	0.00576368	Down	7.4416	8.77527	1.97e-05	1.84e-06	4.93e-05	0.0197306	SPAPB24D3.03	Putative agmatinase 3	Arginase/deacetylase [Obba rivulosa]	GO:0005783,GO:0008783,GO:0046872,GO:0006520	endoplasmic reticulum|agmatinase activity|metal ion binding|cellular amino acid metabolic process	ko00330	Arginine and proline metabolism
14616	424.73	196.264	653.197	3.32816	1.73473	0.0329451	0.343556	Up	10.4872	0.0449635	0.855297	14.4483	10.3577	13.5927			hypothetical protein PLEOSDRAFT_1111739 [Pleurotus ostreatus PC15]
14804	153.015	305.731	0.298478	0.000976279	-10.0004	0.00916157	0.148621	Down	3.62467	19.4847	0.332325	6.57e-06	5.09e-05	0.0349787			hypothetical protein PLEOSDRAFT_1111739 [Pleurotus ostreatus PC15]
14826	109.824	207.708	11.9391	0.0574804	-4.12079	0.0449703	0.412055	Down	1.8095	2.09459	10.2914	0.00904552	0.000925453	0.902601			hypothetical protein PLEOSDRAFT_1111739 [Pleurotus ostreatus PC15]
15762	1004.72	1606.18	403.25	0.251061	-1.99389	0.00723119	0.126959	Down	17.1098	21.701	22.0943	7.87063	4.40932	4.15833			hypothetical protein PLEOSDRAFT_1063163 [Pleurotus ostreatus PC15]	GO:0005737,GO:0001662	cytoplasm|behavioral fear response
15800	13.3884	26.7767	0	0	#NAME?	0.00554636	0.105018	Down	1.15896	0.0126791	0.467282	0.000487306	0.000199224	1.24e-08			hypothetical protein PLEOSDRAFT_1082375 [Pleurotus ostreatus PC15]
16272	57.4778	0	114.956	Inf	Inf	9.87e-05	0.00472685	Up	2.1e-08	8.34e-06	6.39e-10	6.87086	1.02e-05	6.17862	vps33	Vacuolar protein sorting-associated protein 33	hypothetical protein PLEOSDRAFT_1102220 [Pleurotus ostreatus PC15]	GO:0033263,GO:0005829,GO:0005634,GO:1902500,GO:0005524,GO:0006895,GO:0045324,GO:0006623,GO:0042144,GO:0007033,GO:0048278,GO:0006904	CORVET complex|cytosol|nucleus|vacuolar HOPS complex|ATP binding|Golgi to endosome transport|late endosome to vacuole transport|protein targeting to vacuole|vacuole fusion, non-autophagic|vacuole organization|vesicle docking|vesicle docking involved in exocytosis	ko04138	Autophagy - yeast
16776	378.795	157.832	599.759	3.79999	1.926	0.0275213	0.306766	Up	0.815001	3.06433	0.588175	10.2799	3.48404	4.70266	NTE1	Lysophospholipase NTE1	hydrolase [Coprinopsis cinerea okayama7	GO:0005783,GO:0005789,GO:0016021,GO:0004622,GO:0016042	endoplasmic reticulum|endoplasmic reticulum membrane|integral component of membrane|lysophospholipase activity|lipid catabolic process	ko00564	Glycerophospholipid metabolism
16818	84.4074	0	168.815	Inf	Inf	0.00603844	0.11187	Up	8.37e-08	3.97e-05	0.00209127	3.25476	4.01e-08	14.8322	NTE1	Lysophospholipase NTE1	hypothetical protein PLEOSDRAFT_1102219 [Pleurotus ostreatus PC15]	GO:0005783,GO:0005789,GO:0016021,GO:0004622,GO:0016042,GO:0046470	endoplasmic reticulum|endoplasmic reticulum membrane|integral component of membrane|lysophospholipase activity|lipid catabolic process|phosphatidylcholine metabolic process	ko00564	Glycerophospholipid metabolism
16879	80.6318	0.343511	160.92	468.456	8.87177	8.97e-05	0.00436089	Up	2.72e-05	0.00316878	0.041663	15.1768	6.05401	2.2933	NTE1	Lysophospholipase NTE1	hypothetical protein PLEOSDRAFT_1102219 [Pleurotus ostreatus PC15]	GO:0005783,GO:0005789,GO:0016021,GO:0004622,GO:0016042,GO:0046470	endoplasmic reticulum|endoplasmic reticulum membrane|integral component of membrane|lysophospholipase activity|lipid catabolic process|phosphatidylcholine metabolic process	ko00564	Glycerophospholipid metabolism
16965	350.759	132.168	569.35	4.30777	2.10694	0.0133858	0.19148	Up	4.00857	7.95279	12.3841	17.4251	59.8976	35.9873	YALI0F31999g	2-methylisocitrate lyase, mitochondrial	hypothetical protein PLEOSDRAFT_1054346 [Pleurotus ostreatus PC15]	GO:0005759,GO:0046421,GO:0046912,GO:0019629	mitochondrial matrix|methylisocitrate lyase activity|transferase activity, transferring acyl groups, acyl groups converted into alkyl on transfer|propionate catabolic process, 2-methylcitrate cycle	ko00630	Glyoxylate and dicarboxylate metabolism
17142	1065.56	30.8786	2100.24	68.0163	6.08781	1.27e-11	3.92e-09	Up	3.64672	0.231104	0.000747915	96.3413	82.1566	89.594	GOLS1	Galactinol synthase 1	glycosyltransferase family 8 protein [Pleurotus ostreatus PC15]	GO:0016021,GO:0016757	integral component of membrane|transferase activity, transferring glycosyl groups
17415	10.8121	21.6242	0	0	#NAME?	0.0157322	0.214718	Down	0.31666	0.84317	0.605743	9.87e-05	0.000196172	0.000605784			hypothetical protein PLEOSDRAFT_1088700 [Pleurotus ostreatus PC15]			ko04111	Cell cycle - yeast
17979	157.906	315.514	0.298478	0.000946007	-10.0459	1.32e-12	4.82e-10	Down	5.70777	12.6715	9.08601	0.0027237	0.00140958	0.0187797	CHS2	Chitin synthase 2	glycosyltransferase family 2 protein [Neolentinus lepideus HHB14362 ss-1]	GO:0071944,GO:0030428,GO:0030659,GO:0016021,GO:0005886,GO:0004100,GO:0000918,GO:0006038,GO:0031505	cell periphery|cell septum|cytoplasmic vesicle membrane|integral component of membrane|plasma membrane|chitin synthase activity|barrier septum site selection|cell wall chitin biosynthetic process|fungal-type cell wall organization	ko00520	Amino sugar and nucleotide sugar metabolism
18009	8.68381	17.3676	0	0	#NAME?	0.0340247	0.350103	Down	0.667669	0.658427	0.2504	0.000698087	1e-05	0.00017006	CHS1	Chitin synthase 1	glycosyltransferase family 2 protein [Neolentinus lepideus HHB14362 ss-1]	GO:0071944,GO:0030428,GO:0030659,GO:0016021,GO:0005886,GO:0004100,GO:0000918,GO:0006038,GO:0031505	cell periphery|cell septum|cytoplasmic vesicle membrane|integral component of membrane|plasma membrane|chitin synthase activity|barrier septum site selection|cell wall chitin biosynthetic process|fungal-type cell wall organization	ko00520	Amino sugar and nucleotide sugar metabolism
18621	15.2004	0.646591	29.7542	46.017	5.5241	0.0166167	0.222399	Up	0.0300817	0.000536746	0.0470158	0.914373	0.824978	2.20873			hypothetical protein PLEOSDRAFT_1036936 [Pleurotus ostreatus PC15]
19361	89.3673	144.641	34.0933	0.23571	-2.08492	0.0327771	0.342553	Down	3.61137	2.3317	1.92672	0.630406	0.175604	1.17954	SPAC4A8.06c	AB hydrolase superfamily protein C4A8.06c	hypothetical protein PLEOSDRAFT_1054309 [Pleurotus ostreatus PC15]	GO:0016787,GO:0017000	hydrolase activity|antibiotic biosynthetic process
19407	324.512	615.039	33.9839	0.0552548	-4.17776	7.87e-05	0.0039168	Down	7.92974	28.8374	23.8229	8e-07	1.43805	2.22797	SPAC4A8.06c	AB hydrolase superfamily protein C4A8.06c	hypothetical protein PLEOSDRAFT_1054309 [Pleurotus ostreatus PC15]
19432	133.816	267.632	0	0	#NAME?	9.24e-09	1.57e-06	Down	4.23424	20.4604	18.8613	3.48e-23	6.04e-24	3.29e-14	dak1	Dihydroxyacetone kinase 1	hypothetical protein PLEOSDRAFT_1096206 [Pleurotus ostreatus PC15]	GO:0005524,GO:0004371,GO:0008289,GO:0046872,GO:0019588	ATP binding|glycerone kinase activity|lipid binding|metal ion binding|anaerobic glycerol catabolic process	ko00051,ko00680,ko00561	Fructose and mannose metabolism|Methane metabolism|Glycerolipid metabolism
19433	72.6475	145.295	0	0	#NAME?	3.46e-07	3.83e-05	Down	7.07483	15.2892	4.20159	0	3.5e-34	1.06e-24	DAK	Dihydroxyacetone kinase	hypothetical protein HETIRDRAFT_122126 [Heterobasidion irregulare TC 32-1]	GO:0005524,GO:0004371,GO:0050354,GO:0019588	ATP binding|glycerone kinase activity|triokinase activity|anaerobic glycerol catabolic process	ko00051,ko00680,ko00561	Fructose and mannose metabolism|Methane metabolism|Glycerolipid metabolism
19984	35.003	68.7632	1.24285	0.0180744	-5.78991	0.000327482	0.0124382	Down	4.70786	0.890144	1.91108	0.0670473	0.0583962	5.2e-13			hypothetical protein PLEOSDRAFT_1111711 [Pleurotus ostreatus PC15]
20045	15.586	31.1719	0	0	#NAME?	0.00277793	0.0637032	Down	2.92987	4.82796	0.857301	5.06e-11	0.00862447	0.00376019			hypothetical protein PLEOSDRAFT_1111711 [Pleurotus ostreatus PC15]
20106	50.8821	93.0991	8.66515	0.0930745	-3.42547	0.00512939	0.0997227	Down	3.92676	1.93823	5.70781	0.0849817	0.00630075	1.09915			hypothetical protein PLEOSDRAFT_1075358 [Pleurotus ostreatus PC15]
20321	90.4395	0	180.879	Inf	Inf	3.87e-10	8.98e-08	Up	1.27e-11	6.7e-11	1.74e-08	3.40564	8.46728	7.00283	BI-1	Bax inhibitor 1	Bax inhibitor family protein [Pycnoporus coccineus BRFM310]	GO:0070062,GO:0016021,GO:0005743,GO:0006915	extracellular exosome|integral component of membrane|mitochondrial inner membrane|apoptotic process
20636	3431.97	465.703	6398.23	13.7389	3.78019	1.46e-06	0.000131772	Up	37.1958	11.3532	8.64865	240.856	367.724	202.714			hypothetical protein PLEOSDRAFT_1102184 [Pleurotus ostreatus PC15]
20951	3064.68	816.856	5312.51	6.50361	2.70124	0.000296419	0.011512	Up	47.273	34.6673	18.2154	204.896	313.609	165.224			hypothetical protein PLEOSDRAFT_1102184 [Pleurotus ostreatus PC15]
21745	77.3733	150.866	3.88022	0.0257196	-5.28099	0.000244668	0.00979663	Down	2.93621	5.18677	11.1374	8.76e-08	2.74e-08	0.549734			hypothetical protein J132_04863 [Termitomyces sp. J132]	GO:0051287,GO:0004616	NAD binding|phosphogluconate dehydrogenase (decarboxylating) activity
21785	21.0927	0.606159	41.5793	68.5946	6.10002	0.00322862	0.0712039	Up	0.0700991	5.51e-22	5.96e-19	2.29272	0.29963	3.29256	MEP	Peptidyl-Lys metalloendopeptidase	hypothetical protein PLEOSDRAFT_1037634 [Pleurotus ostreatus PC15]	GO:0005576,GO:0046872,GO:0004222	extracellular region|metal ion binding|metalloendopeptidase activity
23309	18.1772	0	36.3545	Inf	Inf	0.00186777	0.047266	Up	1.22e-11	5.65e-21	7.14e-17	0.0493543	2.43169	1.4702	MEP	Peptidyl-Lys metalloendopeptidase	hypothetical protein PLEOSDRAFT_1037634 [Pleurotus ostreatus PC15]	GO:0005576,GO:0046872,GO:0004222	extracellular region|metal ion binding|metalloendopeptidase activity
23693	10.6273	21.2547	0	0	#NAME?	0.0168186	0.224109	Down	0.28163	0.353897	0.982068	2.91e-08	0.00114676	1.31e-07			hypothetical protein PLEOSDRAFT_1022581, partial [Pleurotus ostreatus PC15]	GO:0005782,GO:0016298,GO:0004806,GO:0007031,GO:0019433	peroxisomal matrix|lipase activity|triglyceride lipase activity|peroxisome organization|triglyceride catabolic process
24327	219.41	418.027	20.7933	0.0497415	-4.3294	2.3e-06	0.000196065	Down	16.3595	9.87616	7.2114	4.78e-07	0.253445	1.51641			hypothetical protein PLEOSDRAFT_1102166 [Pleurotus ostreatus PC15]
24823	84.4255	160.594	8.25723	0.0514169	-4.28161	0.000112329	0.00526359	Down	1.71254	5.10391	5.83582	2.91e-05	0.276562	0.441485	atA	6-methylsalicylic acid decarboxylase atA	hypothetical protein PLEOSDRAFT_1102164 [Pleurotus ostreatus PC15]	GO:0071949,GO:0018658,GO:0019439	FAD binding|salicylate 1-monooxygenase activity|aromatic compound catabolic process	ko00621,ko00624,ko00626	Dioxin degradation|Polycyclic aromatic hydrocarbon degradation|Naphthalene degradation
24845	774.134	58.0602	1490.21	25.6666	4.68182	1.78e-08	2.82e-06	Up	0.0186999	1.64822	1.25125	33.3336	33.5795	15.1112	sly1	Protein sly1	hypothetical protein PLEOSDRAFT_1075342 [Pleurotus ostreatus PC15]	GO:0005829,GO:0000149,GO:0006886,GO:0006904	cytosol|SNARE binding|intracellular protein transport|vesicle docking involved in exocytosis
24849	187.952	44.2188	331.685	7.50098	2.90708	0.00337034	0.0733466	Up	0.00174333	1.04254	1.16585	4.40936	10.0175	3.59546	sly1	Protein sly1	hypothetical protein PLEOSDRAFT_1075342 [Pleurotus ostreatus PC15]	GO:0005829,GO:0000149,GO:0006886,GO:0006904	cytosol|SNARE binding|intracellular protein transport|vesicle docking involved in exocytosis
25094	54.2581	0	108.516	Inf	Inf	0.000115077	0.00537664	Up	0.000644932	6.94e-10	1.45e-06	0.00143202	4.93367	5.94078	sly1	Protein sly1	hypothetical protein PLEOSDRAFT_1075342 [Pleurotus ostreatus PC15]	GO:0005829,GO:0000149,GO:0006886,GO:0006904	cytosol|SNARE binding|intracellular protein transport|vesicle docking involved in exocytosis
25589	381.308	135.59	627.025	4.6244	2.20927	0.0386099	0.377845	Up	0.012441	30.2002	5.3e-07	75.1422	62.991	14.2467			hypothetical protein PLEOSDRAFT_61253 [Pleurotus ostreatus PC15]	GO:0005768,GO:0070062,GO:0005615,GO:0005765,GO:0005764,GO:0045121,GO:0005886,GO:0061750,GO:0016798,GO:0008270,GO:0046513,GO:0043407,GO:0035307,GO:0006685,GO:0023021	endosome|extracellular exosome|extracellular space|lysosomal membrane|lysosome|membrane raft|plasma membrane|acid sphingomyelin phosphodiesterase activity|hydrolase activity, acting on glycosyl bonds|zinc ion binding|ceramide biosynthetic process|negative regulation of MAP kinase activity|positive regulation of protein dephosphorylation|sphingomyelin catabolic process|termination of signal transd…
26060	1144.09	1953.82	334.353	0.171128	-2.54685	0.000769685	0.0242725	Down	11.8646	29.88	29.1991	7.02917	4.24618	1.85168	SPBP35G2.11c	ZZ-type zinc finger-containing protein P35G2.11c	hypothetical protein PLEOSDRAFT_1111699 [Pleurotus ostreatus PC15]	GO:0005794,GO:0008270	Golgi apparatus|zinc ion binding	ko04137	Mitophagy - animal
26119	540.87	860.817	220.923	0.256643	-1.96216	0.00937619	0.151025	Down	22.6088	18.4491	20.0274	3.88183	6.55717	6.27861			hypothetical protein PLEOSDRAFT_1088673 [Pleurotus ostreatus PC15]
26279	8.3365	16.673	0	0	#NAME?	0.0396404	0.383607	Down	0.569272	1.00644	0.405692	0.00200481	0.00343473	0.00152472	pup3	Probable proteasome subunit beta type-3	hypothetical protein PILCRDRAFT_813813 [Piloderma croceum F 1598]	GO:0005829,GO:0005634,GO:0019774,GO:0004298,GO:0045842,GO:0043161	cytosol|nucleus|proteasome core complex, beta-subunit complex|threonine-type endopeptidase activity|positive regulation of mitotic metaphase/anaphase transition|proteasome-mediated ubiquitin-dependent protein catabolic process	ko03050	Proteasome
27624	944.271	1411.6	476.94	0.337871	-1.56545	0.0325985	0.341301	Down	14.4	19.2143	15.8069	4.67327	6.95183	6.29257	SPBP35G2.11c	ZZ-type zinc finger-containing protein P35G2.11c	hypothetical protein PLEOSDRAFT_1111699 [Pleurotus ostreatus PC15]	GO:0005737,GO:0005773,GO:0043130,GO:0008270,GO:0006914,GO:0051258,GO:0015031	cytoplasm|vacuole|ubiquitin binding|zinc ion binding|autophagy|protein polymerization|protein transport	ko04137	Mitophagy - animal
28779	17.4655	34.0356	0.895435	0.0263088	-5.24831	0.0128831	0.186794	Down	0.78	1.49185	1.82574	6.12e-18	1.17e-19	0.108701			hypothetical protein PLEOSDRAFT_1111698 [Pleurotus ostreatus PC15]
29153	123.322	44.3324	202.312	4.56352	2.19015	0.0165379	0.221842	Up	1.45149	8.75e-05	3.27246	6.85878	7.9291	8.4694			hypothetical protein PLEOSDRAFT_1088671 [Pleurotus ostreatus PC15]
29569	376.641	737.861	15.4202	0.0208986	-5.58045	9.7e-05	0.00465635	Down	4.89721	27.6581	30.9165	0.495665	0.175993	0.81395		Polyporopepsin	hypothetical protein PLEOSDRAFT_166434 [Pleurotus ostreatus PC15]	GO:0004190	aspartic-type endopeptidase activity	ko04138	Autophagy - yeast
29836	52.1231	103.928	0.31831	0.0030628	-8.35093	8.25e-07	8.04e-05	Down	3.93043	4.08845	4.68013	0.00311955	0.0531302	0.00255163	SPAC806.04c	Protein-glutamate O-methyltransferase SPCC1393.13	hypothetical protein PLEOSDRAFT_1036072 [Pleurotus ostreatus PC15]	GO:0005829,GO:0005634,GO:0051998,GO:0008757,GO:0006479	cytosol|nucleus|protein carboxyl O-methyltransferase activity|S-adenosylmethionine-dependent methyltransferase activity|protein methylation
30103	819.504	366.938	1272.07	3.46672	1.79357	0.0205152	0.255063	Up	19.6099	2.31033	3.38953	40.1262	33.0078	16.4817		Glucan 1,3-beta-glucosidase	glycoside hydrolase family 5 protein [Pleurotus ostreatus PC15]	GO:0005576,GO:0004338,GO:0005975,GO:0071555	extracellular region|glucan exo-1,3-beta-glucosidase activity|carbohydrate metabolic process|cell wall organization	ko00500	Starch and sucrose metabolism
30165	73.0601	119.058	27.0625	0.227305	-2.1373	0.0423149	0.397533	Down	1.8638	3.55216	2.30546	0.909978	0.00172938	1.00492		Glucan 1,3-beta-glucosidase	glycoside hydrolase family 5 protein [Pleurotus ostreatus PC15]	GO:0005576,GO:0004338,GO:0005975,GO:0071555	extracellular region|glucan exo-1,3-beta-glucosidase activity|carbohydrate metabolic process|cell wall organization	ko00500	Starch and sucrose metabolism
30193	447.486	769.468	125.504	0.163105	-2.61613	0.0245818	0.285497	Down	20.6891	75.8018	29.588	4.58013	10.0884	7.56642	exgA	Probable glucan 1,3-beta-glucosidase A	glycoside hydrolase family 5 protein [Pleurotus ostreatus PC15]	GO:1990819,GO:0000935,GO:0005576,GO:0046557,GO:0004338,GO:0046872,GO:0070879,GO:1904541,GO:0000272	actin fusion focus|barrier septum|extracellular region|glucan endo-1,6-beta-glucosidase activity|glucan exo-1,3-beta-glucosidase activity|metal ion binding|fungal-type cell wall beta-glucan metabolic process|fungal-type cell wall disassembly involved in conjugation with cellular fusion|polysaccharide catabolic process	ko00500	Starch and sucrose metabolism
30319	18.8476	36.4675	1.22766	0.0336645	-4.89263	0.01305	0.188234	Down	1.01123	1.08785	2.0422	0.106716	0.0501483	5.64e-09	TRM6	tRNA (adenine(58)-N(1))-methyltransferase non-catalytic subunit TRM6	hypothetical protein PLEOSDRAFT_23354 [Pleurotus ostreatus PC15]	GO:0005634,GO:0031515,GO:0003723,GO:0030488	nucleus|tRNA (m1A) methyltransferase complex|RNA binding|tRNA methylation
30686	282.69	495.108	70.2723	0.141933	-2.81672	0.040158	0.385721	Down	2.81217	22.5506	35.111	5.55219	2.09687	1.80232		Glucan 1,3-beta-glucosidase	glycoside hydrolase family 5 protein [Pleurotus ostreatus PC15]	GO:1990819,GO:0000935,GO:0005576,GO:0046557,GO:0004338,GO:0046872,GO:0070879,GO:1904541,GO:0000272	actin fusion focus|barrier septum|extracellular region|glucan endo-1,6-beta-glucosidase activity|glucan exo-1,3-beta-glucosidase activity|metal ion binding|fungal-type cell wall beta-glucan metabolic process|fungal-type cell wall disassembly involved in conjugation with cellular fusion|polysaccharide catabolic process	ko00500	Starch and sucrose metabolism
30816	405.692	39.6354	771.749	19.4712	4.28327	9.43e-07	9.08e-05	Up	2.73551	0.0735434	0.249082	19.2238	17.2292	24.1986	QRI1	UDP-N-acetylglucosamine pyrophosphorylase	hypothetical protein PLEOSDRAFT_1092461 [Pleurotus ostreatus PC15]	GO:0005737,GO:0005829,GO:0005654,GO:0005886,GO:0042802,GO:0003977,GO:0006048	cytoplasm|cytosol|nucleoplasm|plasma membrane|identical protein binding|UDP-N-acetylglucosamine diphosphorylase activity|UDP-N-acetylglucosamine biosynthetic process	ko00520	Amino sugar and nucleotide sugar metabolism
31765	339.437	130.909	547.964	4.18583	2.06551	0.00912391	0.148232	Up	3.7136	2.08619	3.13062	9.83167	11.7813	18.1325	naf1	H/ACA ribonucleoprotein complex non-core subunit NAF1	hypothetical protein PLEOSDRAFT_1102100 [Pleurotus ostreatus PC15]	GO:0030529,GO:0005635,GO:0005730,GO:0005654,GO:0005634,GO:0030515,GO:0000493,GO:0001522,GO:0006364	intracellular ribonucleoprotein complex|nuclear envelope|nucleolus|nucleoplasm|nucleus|snoRNA binding|box H/ACA snoRNP assembly|pseudouridine synthesis|rRNA processing
32585	113.322	42.4525	184.192	4.33877	2.11729	0.025609	0.292564	Up	3.46016	4.06e-15	2.33859	7.09973	9.03681	10.1514		Ribonuclease Le2	ribonuclease T2 [Pleurotus eryngii]	GO:0033897,GO:0003723	ribonuclease T2 activity|RNA binding
32645	14.2042	28.4084	0	0	#NAME?	0.00438348	0.0889643	Down	2.37916	1.53847	1.49397	1.96e-13	7.6e-09	1.45e-08			CutC superfamily [Pleurotus ostreatus PC15]	GO:0005737,GO:0005507,GO:0055070	cytoplasm|copper ion binding|copper ion homeostasis
32891	10.0941	0	20.1882	Inf	Inf	0.0215244	0.263215	Up	1.86e-13	0.00088298	1.54e-09	1.27263	4.66e-11	0.823724			hypothetical protein PLEOSDRAFT_166408 [Pleurotus ostreatus PC15]
33094	112.365	48.0223	176.708	3.6797	1.87959	0.0432962	0.402641	Up	1.6022	0.959554	0.716317	4.68296	2.9332	5.1904	naf1	H/ACA ribonucleoprotein complex non-core subunit NAF1	hypothetical protein PLEOSDRAFT_1102100 [Pleurotus ostreatus PC15]	GO:0030529,GO:0005635,GO:0005730,GO:0005654,GO:0005634,GO:0030515,GO:0000493,GO:0001522,GO:0006364	intracellular ribonucleoprotein complex|nuclear envelope|nucleolus|nucleoplasm|nucleus|snoRNA binding|box H/ACA snoRNP assembly|pseudouridine synthesis|rRNA processing
33127	93.4692	183.119	3.81972	0.0208593	-5.58317	1.2e-06	0.00011177	Down	11.1523	9.35093	10.7177	0.00046165	0.675244	2.81e-12			Copper homeostasis protein cutC [Hypsizygus marmoreus]	GO:0005737,GO:0005730,GO:0005634,GO:0005507,GO:0055070,GO:0006825,GO:0051262	cytoplasm|nucleolus|nucleus|copper ion binding|copper ion homeostasis|copper ion transport|protein tetramerization
33324	19.5066	36.8154	2.19778	0.0596973	-4.06619	0.027033	0.303456	Down	0.619039	1.85842	4.31252	0.147516	0.292899	0.00264555			CutC superfamily [Pleurotus ostreatus PC15]	GO:0005737,GO:0005507,GO:0055070	cytoplasm|copper ion binding|copper ion homeostasis
33350	153.738	18.7909	288.686	15.363	3.94139	0.000337919	0.0127693	Up	3.72271	1.59e-12	0.00806268	11.0933	14.3971	32.8109			hypothetical protein PLEOSDRAFT_1092457 [Pleurotus ostreatus PC15]
33574	8.60811	0	17.2162	Inf	Inf	0.0377221	0.373023	Up	6.05e-17	2.9e-13	4.18e-20	0.0613239	0.55802	2.45092			hypothetical protein PLEOSDRAFT_1054227 [Pleurotus ostreatus PC15]
33698	62.9514	21.1976	104.705	4.93948	2.30436	0.0303154	0.326374	Up	0.815601	0.719236	2.96131	10.2338	1.61746	12.5793	TRX2	Thioredoxin-2	hypothetical protein PLEOSDRAFT_1102085 [Pleurotus ostreatus PC15]	GO:0005737,GO:0005829,GO:0005783,GO:0005634,GO:0046872,GO:0000224,GO:0015035,GO:0047134,GO:0045454,GO:0030433,GO:0006516,GO:0006515,GO:0048671,GO:0006517	cytoplasm|cytosol|endoplasmic reticulum|nucleus|metal ion binding|peptide-N4-(N-acetyl-beta-glucosaminyl)asparagine amidase activity|protein disulfide oxidoreductase activity|protein-disulfide reductase activity|cell redox homeostasis|ER-associated ubiquitin-dependent protein catabolic process|glycoprotein catabolic process|misfolded or incompletely synthesized protein catabolic process|negative …
34235	99.2692	0	198.538	Inf	Inf	0.000673004	0.021723	Up	0.00623652	7.99e-11	4.22e-05	7.58e-11	27.1113	11.9886	UBC12	NEDD8-conjugating enzyme UBC12	hypothetical protein PLEOSDRAFT_1088650 [Pleurotus ostreatus PC15]	GO:0005737,GO:0005524,GO:0016874,GO:0019788,GO:0045116	cytoplasm|ATP binding|ligase activity|NEDD8 transferase activity|protein neddylation	ko04120	Ubiquitin mediated proteolysis
34429	39.8993	74.2032	5.5954	0.0754064	-3.72917	0.0304352	0.32725	Down	2.6261	0.717927	6.48179	0.0475955	0.491282	0.270792	SPBC2G2.13c	Deoxycytidylate deaminase	hypothetical protein PLEOSDRAFT_24572, partial [Pleurotus ostreatus PC15]	GO:0005737,GO:0005829,GO:0005634,GO:0004132,GO:0008270,GO:0006231,GO:0006226	cytoplasm|cytosol|nucleus|dCMP deaminase activity|zinc ion binding|dTMP biosynthetic process|dUMP biosynthetic process	ko00240	Pyrimidine metabolism
34457	8.38614	0	16.7723	Inf	Inf	0.0420832	0.396327	Up	0.025313	0.000789038	1.4e-06	3.25e-10	1.77732	1.10974	UBC12	NEDD8-conjugating enzyme UBC12	hypothetical protein PLEOSDRAFT_1088650 [Pleurotus ostreatus PC15]	GO:0005737,GO:0005524,GO:0016874,GO:0019788,GO:0045116	cytoplasm|ATP binding|ligase activity|NEDD8 transferase activity|protein neddylation	ko04120	Ubiquitin mediated proteolysis
34492	310.357	620.715	0	0	#NAME?	0.000104299	0.00495878	Down	11.1169	10.167	55.9656	2.7e-06	1.07e-19	2.33e-11	rha1	Rhamnogalacturonan acetylesterase	carbohydrate esterase family 12 protein [Pleurotus ostreatus PC15]	GO:0016787	hydrolase activity
34520	26.7892	52.3052	1.27324	0.0243425	-5.36038	0.00202071	0.0502309	Down	0.619638	1.89043	2.19311	0.000473009	0.114557	3.76e-11			hypothetical protein PLEOSDRAFT_1102071 [Pleurotus ostreatus PC15]
34849	36.0223	8.32482	63.7198	7.6542	2.93625	0.0310513	0.33143	Up	0.502935	9.67e-18	0.384825	0.822648	3.76417	2.58916	SPBC2G2.13c	Deoxycytidylate deaminase	hypothetical protein PLEOSDRAFT_24572, partial [Pleurotus ostreatus PC15]	GO:0005737,GO:0005829,GO:0005634,GO:0004132,GO:0008270,GO:0006231,GO:0006226	cytoplasm|cytosol|nucleus|dCMP deaminase activity|zinc ion binding|dTMP biosynthetic process|dUMP biosynthetic process	ko00240	Pyrimidine metabolism
35890	177.015	22.4115	331.618	14.7968	3.88721	2.88e-05	0.00171606	Up	1.68852	1.66024	1.13087	12.0163	33.1464	25.58	SPCC285.04	Probable 5-hydroxyisourate hydrolase	hypothetical protein HETIRDRAFT_305763 [Heterobasidion irregulare TC 32-1]	GO:0033971,GO:0042802,GO:0006144	hydroxyisourate hydrolase activity|identical protein binding|purine nucleobase metabolic process	ko00230	Purine metabolism
36063	154.94	240.591	69.2887	0.287994	-1.79589	0.0366989	0.367021	Down	7.18138	6.68334	2.37049	0.862221	1.51497	2.58878	laeA	Secondary metabolism regulator laeA	hypothetical protein PLEOSDRAFT_1019184, partial [Pleurotus ostreatus PC15]	GO:0008168,GO:0009234	methyltransferase activity|menaquinone biosynthetic process
36208	55.9853	3.79525	108.175	28.5028	4.83303	0.00102193	0.0299789	Up	2.36e-05	0.136888	0.243536	6.76019	3.58047	1.13464			hypothetical protein PLEOSDRAFT_1019184, partial [Pleurotus ostreatus PC15]
36244	508.539	773.372	243.706	0.315121	-1.66602	0.0298203	0.323302	Down	32.3273	42.1863	36.0107	10.1402	5.79862	21.8081	xyl1	Probable NAD(P)H-dependent D-xylose reductase xyl1	hypothetical protein PLEOSDRAFT_1102061 [Pleurotus ostreatus PC15]	GO:0005576,GO:0016491,GO:0042843	extracellular region|oxidoreductase activity|D-xylose catabolic process	ko00040	Pentose and glucuronate interconversions
36320	119.193	202.492	35.8935	0.177259	-2.49607	0.0079929	0.135501	Down	6.72363	6.92531	8.03181	1.3417	0.342838	2.48388			hypothetical protein PLEOSDRAFT_155757 [Pleurotus ostreatus PC15]
36558	38.2856	75.965	0.606232	0.00798041	-6.96932	4.21e-05	0.00235116	Down	1.96507	2.63116	2.29397	0.0476647	0.00963105	0.00337795			hypothetical protein PLEOSDRAFT_155750 [Pleurotus ostreatus PC15]
36759	23.5536	44.6823	2.42493	0.0542704	-4.20369	0.0138114	0.195673	Down	0.985167	1.45798	1.03865	0.197051	1.12e-12	7.86e-11			hypothetical protein PLEOSDRAFT_1111661 [Pleurotus ostreatus PC15]
37155	60.8277	113.773	7.88229	0.0692809	-3.8514	0.00103652	0.0303141	Down	5.83727	5.74855	1.57806	0.815169	0.0307456	0.102717	SPBC20F10.02c	UPF0588 membrane protein C20F10.02c	hypothetical protein PLEOSDRAFT_1102051 [Pleurotus ostreatus PC15]	GO:0016021	integral component of membrane
37251	26.9858	52.7592	1.21246	0.0229811	-5.44341	0.00181397	0.0461876	Down	1.0996	1.6651	0.562012	0.0893728	0.00766019	0.00879855	gcv2	Putative glycine dehydrogenase (decarboxylating), mitochondrial	hypothetical protein PLEOSDRAFT_1063015 [Pleurotus ostreatus PC15]	GO:0005960,GO:0005739,GO:0016594,GO:0004375,GO:0019464	glycine cleavage complex|mitochondrion|glycine binding|glycine dehydrogenase (decarboxylating) activity|glycine decarboxylation via glycine cleavage system	ko00260,ko00630	Glycine, serine and threonine metabolism|Glyoxylate and dicarboxylate metabolism
37760	255.112	89.1131	421.112	4.72559	2.24049	0.00650201	0.11777	Up	2.34033	0.0197869	3.68433	12.2646	10.5136	7.54899			hypothetical protein PLEOSDRAFT_1063011 [Pleurotus ostreatus PC15]
38001	12.5695	0	25.1389	Inf	Inf	0.00893774	0.14635	Up	4.57e-05	1.64e-05	1.12e-07	0.032125	0.706373	0.97635			hypothetical protein PLEOSDRAFT_1063011 [Pleurotus ostreatus PC15]
38075	628.68	77.2473	1180.11	15.2771	3.9333	1.08e-06	0.000102001	Up	0.0278545	9.2583	3.98172	56.2213	82.8124	84.4669
38165	1730.42	8.34519	3452.5	413.712	8.69248	7.03e-18	8.8e-15	Up	0.229128	0.0138449	0.710863	72.3543	166.036	183.937			hypothetical protein PLEOSDRAFT_1088636 [Pleurotus ostreatus PC15]
38297	73.2499	14.6497	131.85	9.00019	3.16996	0.0200795	0.251488	Up	0.138881	3.47e-08	1.69175	0.88146	9.88446	7.25502			hypothetical protein PLEOSDRAFT_1088636 [Pleurotus ostreatus PC15]
38446	84.1622	137.369	30.9556	0.225347	-2.14978	0.0345554	0.35348	Down	1.41984	4.47105	3.47665	1.03925	0.335308	0.93259	SPBC21C3.03	ABC1 family protein C21C3.03, mitochondrial	hypothetical protein PLEOSDRAFT_1063003 [Pleurotus ostreatus PC15]	GO:0016021,GO:0031966,GO:0005739,GO:0016301	integral component of membrane|mitochondrial membrane|mitochondrion|kinase activity
38588	31.4929	59.5241	3.46175	0.0581571	-4.1039	0.00567475	0.106863	Down	3.62812	2.32763	3.60994	0.000103925	0.484631	0.128764			hypothetical protein PLEOSDRAFT_12896, partial [Pleurotus ostreatus PC15]
38811	15.7672	31.5344	0	0	#NAME?	0.00252077	0.0591002	Down	2.67297	0.50323	2.68165	2.36e-09	2.66e-11	2.83e-09			hypothetical protein PLEOSDRAFT_1070386 [Pleurotus ostreatus PC15]
39049	65.0895	11.3359	118.843	10.4838	3.39009	0.00227878	0.0547715	Up	0.00116699	3.94e-07	1.00205	5.64533	3.34987	2.7498	end4	Endocytosis protein end4	hypothetical protein PLEOSDRAFT_1054175 [Pleurotus ostreatus PC15]	GO:0030479,GO:0051285,GO:0032153,GO:0005737,GO:0005543,GO:0030674,GO:0030036,GO:0034613,GO:0030866,GO:0006897,GO:0030950	actin cortical patch|cell cortex of cell tip|cell division site|cytoplasm|phospholipid binding|protein binding, bridging|actin cytoskeleton organization|cellular protein localization|cortical actin cytoskeleton organization|endocytosis|establishment or maintenance of actin cytoskeleton polarity
39065	17.5889	0	35.1778	Inf	Inf	0.00165952	0.0433545	Up	0.0014605	1.06e-09	0.005935	0.218553	1.68771	0.767725	end4	Endocytosis protein end4	hypothetical protein PLEOSDRAFT_1054175 [Pleurotus ostreatus PC15]	GO:0030479,GO:0051285,GO:0032153,GO:0005737,GO:0005543,GO:0030674,GO:0030036,GO:0034613,GO:0030866,GO:0006897,GO:0030950	actin cortical patch|cell cortex of cell tip|cell division site|cytoplasm|phospholipid binding|protein binding, bridging|actin cytoskeleton organization|cellular protein localization|cortical actin cytoskeleton organization|endocytosis|establishment or maintenance of actin cytoskeleton polarity
39688	201.466	357.873	45.0584	0.125906	-2.98958	0.000475788	0.0165673	Down	27.5662	16.9606	20.6799	0.686132	7.02657	0.852485			hypothetical protein PLEOSDRAFT_155703 [Pleurotus ostreatus PC15]	GO:0005783,GO:0005789,GO:0070062,GO:0016021,GO:0016020,GO:0005635,GO:0031090,GO:0004602,GO:0004364,GO:0010243	endoplasmic reticulum|endoplasmic reticulum membrane|extracellular exosome|integral component of membrane|membrane|nuclear envelope|organelle membrane|glutathione peroxidase activity|glutathione transferase activity|response to organonitrogen compound	ko00480,ko00980,ko00982	Glutathione metabolism|Metabolism of xenobiotics by cytochrome P450|Drug metabolism - cytochrome P450
40177	8.60529	0	17.2106	Inf	Inf	0.0383624	0.376539	Up	3.72e-12	0.00514446	1.75e-17	4.52e-18	1.65353	2.07119	rrb1	Ribosome assembly protein rrb1	hypothetical protein PLEOSDRAFT_155700 [Pleurotus ostreatus PC15]	GO:0005737,GO:0016020,GO:0005654,GO:0008537,GO:0000502,GO:0061133,GO:2001237,GO:0010950,GO:2000045,GO:0061136	cytoplasm|membrane|nucleoplasm|proteasome activator complex|proteasome complex|endopeptidase activator activity|negative regulation of extrinsic apoptotic signaling pathway|positive regulation of endopeptidase activity|regulation of G1/S transition of mitotic cell cycle|regulation of proteasomal protein catabolic process
40279	5012.09	7723.37	2300.81	0.297902	-1.74709	0.0142364	0.19976	Down	163.847	262.073	214.347	40.8073	101.038	62.6712			hypothetical protein PLEOSDRAFT_1054163 [Pleurotus ostreatus PC15]
40381	1182.73	2174.8	190.666	0.0876708	-3.51176	7.35e-06	0.000535758	Down	78.7268	87.2395	77.6821	1.32479	5.18123	16.6695	ARB_04618	PI-PLC X domain-containing protein 1	hypothetical protein PLEOSDRAFT_1036817 [Pleurotus ostreatus PC15]	GO:0005576,GO:0008081,GO:0006629	extracellular region|phosphoric diester hydrolase activity|lipid metabolic process
40872	66.7322	119.869	13.5951	0.113416	-3.1403	0.00469663	0.0936158	Down	2.56711	2.8735	2.81663	0.695575	0.012934	0.286422	dia4	Serine--tRNA ligase, mitochondrial	hypothetical protein PLEOSDRAFT_1101995 [Pleurotus ostreatus PC15]	GO:0009507,GO:0005739,GO:0005524,GO:0004828,GO:0009658,GO:0007005,GO:0048481,GO:0097056,GO:0006434	chloroplast|mitochondrion|ATP binding|serine-tRNA ligase activity|chloroplast organization|mitochondrion organization|plant ovule development|selenocysteinyl-tRNA(Sec) biosynthetic process|seryl-tRNA aminoacylation	ko00970	Aminoacyl-tRNA biosynthesis
41883	235.144	96.246	374.042	3.88631	1.9584	0.0179912	0.233691	Up	4.52843	3.64242	1.17255	19.4169	11.7108	7.09737	GLY1	Glycerol-3-phosphate dehydrogenase [NAD(+)] 2, chloroplastic	hypothetical protein PLEOSDRAFT_1036512 [Pleurotus ostreatus PC15]	GO:0009331,GO:0047952,GO:0004367,GO:0036439,GO:0051287,GO:0005975,GO:0046168,GO:0006650,GO:0008654	glycerol-3-phosphate dehydrogenase complex|glycerol-3-phosphate dehydrogenase [NAD(P)+] activity|glycerol-3-phosphate dehydrogenase [NAD+] activity|glycerol-3-phosphate dehydrogenase [NADP+] activity|NAD binding|carbohydrate metabolic process|glycerol-3-phosphate catabolic process|glycerophospholipid metabolic process|phospholipid biosynthetic process
41904	76.6005	26.2071	126.994	4.84578	2.27673	0.0271548	0.304329	Up	1.18967	1.20046	0.377736	4.3506	5.56772	4.43872	dmc1	Meiotic recombination protein dmc1	DMC1 homologue [Pleurotus ostreatus]	GO:0000794,GO:0005829,GO:0005654,GO:0005634,GO:0005524,GO:0016887,GO:0003677,GO:0008094,GO:0003690,GO:0000400,GO:0042802,GO:0000150,GO:0003697,GO:0043142,GO:1905334,GO:0070192,GO:0000730,GO:0006311,GO:0000709,GO:0006312,GO:0051260,GO:0007131,GO:0010520,GO:0010212,GO:0042148	condensed nuclear chromosome|cytosol|nucleoplasm|nucleus|ATP binding|ATPase activity|DNA binding|DNA-dependent ATPase activity|double-stranded DNA binding|four-way junction DNA binding|identical protein binding|recombinase activity|single-stranded DNA binding|single-stranded DNA-dependent ATPase activity|Swi5-Sfr1 complex binding|chromosome organization involved in meiotic cell cycle|DNA recombin…	ko04113	Meiosis - yeast
42357	286.278	1.39067	571.165	410.712	8.68198	3.69e-14	1.87e-11	Up	0.00432654	0.0740913	0.000119757	12.8955	12.9807	8.09153			hypothetical protein PLEOSDRAFT_49611 [Pleurotus ostreatus PC15]
42369	242.93	392.276	93.5852	0.23857	-2.06752	0.0131011	0.188642	Down	3.22787	9.88606	7.92349	3.28683	1.27214	0.884592	ADE1	Bifunctional purine biosynthetic protein ADE1	hypothetical protein PLEOSDRAFT_1075208 [Pleurotus ostreatus PC15]	GO:0005737,GO:0005524,GO:0046872,GO:0004637,GO:0004641,GO:0006189,GO:0009113	cytoplasm|ATP binding|metal ion binding|phosphoribosylamine-glycine ligase activity|phosphoribosylformylglycinamidine cyclo-ligase activity|'de novo' IMP biosynthetic process|purine nucleobase biosynthetic process	ko00230	Purine metabolism
42850	20.4617	1.60457	39.3189	24.5043	4.61496	0.0138199	0.195724	Up	0.144213	0.0768575	1.84e-23	0.418283	1.79518	3.71669
42858	371.083	632.523	109.643	0.173342	-2.52831	0.0273497	0.3057	Down	4.97151	23.2726	13.0165	6.41534	0.897636	0.480901	4CLL1	4-coumarate--CoA ligase-like 1	hypothetical protein PLEOSDRAFT_1062952 [Pleurotus ostreatus PC15]	GO:0005777,GO:0005524,GO:0004321,GO:0016874,GO:0009695,GO:0031408	peroxisome|ATP binding|fatty-acyl-CoA synthase activity|ligase activity|jasmonic acid biosynthetic process|oxylipin biosynthetic process
42957	1727.64	871.093	2584.19	2.96661	1.56881	0.0300352	0.324694	Up	50.2857	12.245	64.4782	133.396	144.298	122.981			hypothetical protein HYPSUDRAFT_37282 [Hypholoma sublateritium FD-334 SS-4]
42966	29.2161	58.4322	0	0	#NAME?	4.17e-05	0.00232862	Down	1.02384	0.774257	2.25886	1.12e-06	8.93e-12	6.28e-10	4CLL7	4-coumarate--CoA ligase-like 7	hypothetical protein PLEOSDRAFT_155664 [Pleurotus ostreatus PC15]	GO:0005777,GO:0005524,GO:0004321,GO:0016874,GO:0009695,GO:0031408	peroxisome|ATP binding|fatty-acyl-CoA synthase activity|ligase activity|jasmonic acid biosynthetic process|oxylipin biosynthetic process
43097	17.0881	33.5791	0.596957	0.0177776	-5.81379	0.00891301	0.146052	Down	0.671291	1.18747	1.20717	2.49e-06	2.11e-09	0.0610098	4CLL1	4-coumarate--CoA ligase-like 1	hypothetical protein PLEOSDRAFT_1062952 [Pleurotus ostreatus PC15]	GO:0005777,GO:0005524,GO:0004321,GO:0016874,GO:0009695	peroxisome|ATP binding|fatty-acyl-CoA synthase activity|ligase activity|jasmonic acid biosynthetic process
43431	9.35992	18.7198	0	0	#NAME?	0.0248048	0.286725	Down	2.39027	0.618045	3.16e-10	6.8e-15	9.38e-09	9.2e-06
44847	79.2097	15.5553	142.864	9.18429	3.19917	0.00314375	0.0696879	Up	0.915045	0.210166	0.0003599	3.37394	3.87986	3.25043	TGL2	Lipase 2	hypothetical protein PLEOSDRAFT_1028494, partial [Pleurotus ostreatus PC15]	GO:0005739,GO:0004806,GO:0019433	mitochondrion|triglyceride lipase activity|triglyceride catabolic process	ko00561	Glycerolipid metabolism
44992	64.1994	128.399	0	0	#NAME?	0.00304946	0.0681341	Down	1.45016	3.65716	17.3775	1.57e-07	2.65e-16	0		Guanyl-specific ribonuclease Po1	hypothetical protein PLEOSDRAFT_1101961 [Pleurotus ostreatus PC15]	GO:0004521,GO:0046589,GO:0003723	endoribonuclease activity|ribonuclease T1 activity|RNA binding
45005	9.77809	0	19.5562	Inf	Inf	0.0245593	0.285325	Up	3.17e-05	5.05e-07	3.62e-09	0.210724	0.573691	0.950262	htyF	Cytochrome P450 monooxygenase htyF	hypothetical protein PLEOSDRAFT_1082201 [Pleurotus ostreatus PC15]	GO:0016021,GO:0020037,GO:0005506,GO:0004497,GO:0016705	integral component of membrane|heme binding|iron ion binding|monooxygenase activity|oxidoreductase activity, acting on paired donors, with incorporation or reduction of molecular oxygen
45054	40.6639	81.3279	0	0	#NAME?	0.00494492	0.0970424	Down	11.3823	2.21524	0.681378	8.12e-08	1.81e-14	0		Guanyl-specific ribonuclease Po1	hypothetical protein PLEOSDRAFT_1101961 [Pleurotus ostreatus PC15]	GO:0004521,GO:0046589,GO:0003723	endoribonuclease activity|ribonuclease T1 activity|RNA binding
45467	10.1846	20.3692	0	0	#NAME?	0.0204046	0.254234	Down	0.0614894	1.39629	0.404804	0.00951482	8.17e-20	0.0117962	sec8	Probable exocyst complex component sec8	hypothetical protein PLEOSDRAFT_1111621 [Pleurotus ostreatus PC15]	GO:0000145,GO:0015031,GO:0006904	exocyst|protein transport|vesicle docking involved in exocytosis
45489	35.9606	0	71.9212	Inf	Inf	0.000376983	0.013829	Up	0.000163515	5.02e-07	1.12e-10	2.24331	0.13551	1.14239	sec8	Probable exocyst complex component sec8	hypothetical protein PLEOSDRAFT_1111621 [Pleurotus ostreatus PC15]	GO:0000145,GO:0015031,GO:0006904	exocyst|protein transport|vesicle docking involved in exocytosis
45622	28.6433	52.7618	4.52483	0.0857596	-3.54356	0.0193598	0.245589	Down	0.60464	0.390248	1.01546	0.0738987	0.011453	0.102758	mit1	Chromatin remodeling factor mit1	hypothetical protein PLEOSDRAFT_1007331, partial [Pleurotus ostreatus PC15]	GO:0000781,GO:0031934,GO:0044732,GO:0031618,GO:1990707,GO:0005634,GO:0033553,GO:0070824,GO:0005524,GO:0016887,GO:0004386,GO:0008270,GO:0006338,GO:0030702,GO:0000183,GO:0030466,GO:0000122,GO:0016584	chromosome, telomeric region|mating-type region heterochromatin|mitotic spindle pole body|nuclear pericentric heterochromatin|nuclear subtelomeric heterochromatin|nucleus|rDNA heterochromatin|SHREC complex|ATP binding|ATPase activity|helicase activity|zinc ion binding|chromatin remodeling|chromatin silencing at centromere|chromatin silencing at rDNA|chromatin silencing at silent mating-type casse…
45700	11.685	0	23.37	Inf	Inf	0.0121169	0.179741	Up	2.57e-15	2.85e-21	1.09e-19	3.1739	0.635354	1.65383			hypothetical protein PLEOSDRAFT_1111620 [Pleurotus ostreatus PC15]
45738	140.18	11.5374	268.823	23.3001	4.54226	0.00887831	0.145666	Up	0.415852	6.61e-05	0.116326	0.000347682	5.99259	6.95431	mit1	Chromatin remodeling factor mit1	hypothetical protein PLEOSDRAFT_1007331, partial [Pleurotus ostreatus PC15]	GO:0000781,GO:0031934,GO:0044732,GO:0031618,GO:1990707,GO:0005634,GO:0033553,GO:0070824,GO:0005524,GO:0016887,GO:0004386,GO:0008270,GO:0006338,GO:0030702,GO:0000183,GO:0030466,GO:0000122,GO:0016584	chromosome, telomeric region|mating-type region heterochromatin|mitotic spindle pole body|nuclear pericentric heterochromatin|nuclear subtelomeric heterochromatin|nucleus|rDNA heterochromatin|SHREC complex|ATP binding|ATPase activity|helicase activity|zinc ion binding|chromatin remodeling|chromatin silencing at centromere|chromatin silencing at rDNA|chromatin silencing at silent mating-type casse…
45830	1762.29	2801.8	722.78	0.25797	-1.95472	0.00737958	0.128688	Down	38.3271	52.5502	45.6821	9.94646	12.9436	15.042	prtT	Transcriptional activator of proteases prtT	hypothetical protein PLEOSDRAFT_1101946 [Pleurotus ostreatus PC15]	GO:0005634,GO:0003677,GO:0000981,GO:0008270,GO:0006351	nucleus|DNA binding|RNA polymerase II transcription factor activity, sequence-specific DNA binding|zinc ion binding|transcription, DNA-templated
46156	85.5493	165.652	5.44681	0.0328811	-4.9266	0.00655167	0.118353	Down	6.75199	3.8603	0.156618	0.324242	0.000273081	0.0478812	prtT	Transcriptional activator of proteases prtT	hypothetical protein PLEOSDRAFT_1101946 [Pleurotus ostreatus PC15]	GO:0005634,GO:0003677,GO:0000981,GO:0008270,GO:0006351	nucleus|DNA binding|RNA polymerase II transcription factor activity, sequence-specific DNA binding|zinc ion binding|transcription, DNA-templated
46164	56.7296	10.7331	102.726	9.57095	3.25866	0.0250251	0.288103	Up	0.0167568	0.486938	9.02e-07	0.138151	2.92577	2.26853	RAD5A	DNA repair protein RAD5A	hypothetical protein PLEOSDRAFT_1054121 [Pleurotus ostreatus PC15]
46292	86.3225	151.453	21.192	0.139924	-2.83728	0.00517125	0.100232	Down	13.8448	4.82291	7.18479	4.14e-08	1.31e-05	3.88272			hypothetical protein PLEOSDRAFT_1101946 [Pleurotus ostreatus PC15]
46794	29.3031	1.21232	57.3938	47.3422	5.56506	0.00127808	0.0356012	Up	0.103904	9.64e-06	1.11e-07	2.09921	1.35506	1.85774			hypothetical protein PLEOSDRAFT_1054118 [Pleurotus ostreatus PC15]
47427	11.1738	0	22.3476	Inf	Inf	0.0145019	0.202532	Up	1.02e-05	0.0126202	2.21e-07	1.28183	0.124768	1.03103	IMA1	Integral inner nuclear membrane protein ima1	hypothetical protein PLEOSDRAFT_1037050 [Pleurotus ostreatus PC15]	GO:0034506,GO:0016021,GO:0034992,GO:0044732,GO:0005635,GO:0005637,GO:0031965,GO:0071765	chromosome, centromeric core domain|integral component of membrane|microtubule organizing center attachment site|mitotic spindle pole body|nuclear envelope|nuclear inner membrane|nuclear membrane|nuclear inner membrane organization
47728	103.873	196.463	11.2833	0.0574321	-4.122	8e-05	0.00396554	Down	4.2153	10.9589	6.81065	0.971662	0.20915	0.189595	gdi1	Probable secretory pathway GDP dissociation inhibitor 1	hypothetical protein PLEOSDRAFT_1054110 [Pleurotus ostreatus PC15]	GO:0032153,GO:0005737,GO:0005829,GO:0016491,GO:0005093,GO:0015031,GO:0007264,GO:0016192	cell division site|cytoplasm|cytosol|oxidoreductase activity|Rab GDP-dissociation inhibitor activity|protein transport|small GTPase mediated signal transduction|vesicle-mediated transport
47928	651.803	351.076	952.531	2.71318	1.43998	0.0469394	0.423743	Up	5.05426	11.3496	9.75264	26.1356	26.6719	24.0114	nop56	Nucleolar protein 56	hypothetical protein PLEOSDRAFT_1092385 [Pleurotus ostreatus PC15]	GO:0031428,GO:0005730,GO:0005634,GO:0030532,GO:0005732,GO:0032040,GO:0030515,GO:0000154,GO:0006364	box C/D snoRNP complex|nucleolus|nucleus|small nuclear ribonucleoprotein complex|small nucleolar ribonucleoprotein complex|small-subunit processome|snoRNA binding|rRNA modification|rRNA processing	ko03008	Ribosome biogenesis in eukaryotes
47986	247.158	26.0507	468.265	17.9751	4.16793	0.0218124	0.264695	Up	0.522165	0.131728	0.300519	0.0680462	6.4852	11.7344	RAV1	Regulator of V-ATPase in vacuolar membrane protein 1	hypothetical protein PLEOSDRAFT_1075175 [Pleurotus ostreatus PC15]	GO:0005737,GO:0005829,GO:0012505,GO:0019898,GO:0043291,GO:0045022,GO:0015031,GO:0043254,GO:0007035,GO:0070072	cytoplasm|cytosol|endomembrane system|extrinsic component of membrane|RAVE complex|early endosome to late endosome transport|protein transport|regulation of protein complex assembly|vacuolar acidification|vacuolar proton-transporting V-type ATPase complex assembly
48373	13.872	27.7439	0	0	#NAME?	0.00531755	0.102117	Down	0.147145	0.972431	0.883983	0.000936579	4.82e-12	1.66e-06	UBC25	Probable ubiquitin-conjugating enzyme E2 25	hypothetical protein PLICRDRAFT_36011 [Plicaturopsis crispa FD-325 SS-3]			ko04120	Ubiquitin mediated proteolysis
48534	8.39902	16.798	0	0	#NAME?	0.0398007	0.38447	Down	0.0664424	0.46657	0.553591	1.12e-05	0.000140223	7.58e-11			hypothetical protein CONPUDRAFT_148902 [Coniophora puteana RWD-64-598 SS2]
48590	108.685	14.4846	202.886	14.007	3.80808	0.000190157	0.00806838	Up	0.504458	0.192025	0.224294	4.60817	4.94811	3.73915	ARG2	Amino-acid acetyltransferase, mitochondrial	hypothetical protein PLEOSDRAFT_38643 [Pleurotus ostreatus PC15]	GO:0005739,GO:0004042,GO:0006526	mitochondrion|acetyl-CoA:L-glutamate N-acetyltransferase activity|arginine biosynthetic process	ko00220	Arginine biosynthesis
48639	1056.03	124.279	1987.78	15.9945	3.99951	0.00259839	0.060542	Up	5.02298	2.66999	1.40813	90.002	17.0973	46.2076	ARG2	Amino-acid acetyltransferase, mitochondrial	hypothetical protein PLEOSDRAFT_38643 [Pleurotus ostreatus PC15]	GO:0005739,GO:0004042,GO:0006526	mitochondrion|acetyl-CoA:L-glutamate N-acetyltransferase activity|arginine biosynthetic process	ko00220	Arginine biosynthesis
48669	2028.15	65.4668	3990.83	60.9596	5.92978	1e-11	3.17e-09	Up	4.31687	1.15044	0.504689	127.764	110.432	136.897	gdi1	Probable secretory pathway GDP dissociation inhibitor 1	hypothetical protein PLEOSDRAFT_1054110 [Pleurotus ostreatus PC15]	GO:0032153,GO:0005737,GO:0005829,GO:0016491,GO:0005093,GO:0015031,GO:0007264,GO:0016192	cell division site|cytoplasm|cytosol|oxidoreductase activity|Rab GDP-dissociation inhibitor activity|protein transport|small GTPase mediated signal transduction|vesicle-mediated transport
48748	56.0707	2.42464	109.717	45.2508	5.49987	4.88e-05	0.00266688	Up	0.168901	1.63e-05	0.00433332	3.15409	1.4431	3.26766			hypothetical protein SCHCODRAFT_103887 [Schizophyllum commune H4-8]
49293	361.535	634.722	88.348	0.139192	-2.84486	0.0186556	0.239274	Down	6.80139	22.4962	38.8263	6.14074	1.81553	2.44974			hypothetical protein PLEOSDRAFT_49575 [Pleurotus ostreatus PC15]	GO:0005814,GO:0005813,GO:0036064,GO:0030030,GO:0090307,GO:1902857	centriole|centrosome|ciliary basal body|cell projection organization|mitotic spindle assembly|positive regulation of non-motile cilium assembly
49437	42.6745	84.4535	0.895435	0.0106027	-6.55942	0.00286701	0.0650383	Down	0.0605637	3.42947	5.72204	1.17e-09	6.31e-05	0.127933			hypothetical protein PLEOSDRAFT_49575 [Pleurotus ostreatus PC15]	GO:0005814,GO:0005813,GO:0036064,GO:0030030,GO:0090307,GO:1902857	centriole|centrosome|ciliary basal body|cell projection organization|mitotic spindle assembly|positive regulation of non-motile cilium assembly
49480	165.151	318.843	11.4592	0.0359398	-4.79827	0.00106644	0.0310263	Down	2.44864	19.1003	13.5009	1.32e-09	1.36392	0.00546485			hypothetical protein PLEOSDRAFT_49575 [Pleurotus ostreatus PC15]	GO:0005814,GO:0005813,GO:0036064,GO:0030030,GO:0090307,GO:1902857	centriole|centrosome|ciliary basal body|cell projection organization|mitotic spindle assembly|positive regulation of non-motile cilium assembly
49524	17.5228	33.8027	1.24285	0.0367678	-4.76541	0.0499384	0.439413	Down	5.84209	1.71379	1.84e-19	0.157321	0.167754	8.74e-18			hypothetical protein PLEOSDRAFT_1111606 [Pleurotus ostreatus PC15]
49769	32.0888	56.9631	7.21449	0.126652	-2.98106	0.0475938	0.426693	Down	0.0358287	2.90053	3.14339	0.400241	3.6e-08	0.477268			hypothetical protein PLEOSDRAFT_49575 [Pleurotus ostreatus PC15]	GO:0005814,GO:0005813,GO:0036064,GO:0030030,GO:0090307,GO:1902857	centriole|centrosome|ciliary basal body|cell projection organization|mitotic spindle assembly|positive regulation of non-motile cilium assembly
50391	230.697	423.626	37.7686	0.0891555	-3.48753	6.43e-05	0.00332989	Down	15.5392	19.1052	7.87088	0.0395394	1.76145	2.26954	prlL	MFS transporter prlL	hypothetical protein PLEOSDRAFT_1101899 [Pleurotus ostreatus PC15]	GO:0005783,GO:0016021,GO:0005886,GO:0046943,GO:0022857,GO:0006820,GO:1905039,GO:0055085	endoplasmic reticulum|integral component of membrane|plasma membrane|carboxylic acid transmembrane transporter activity|transmembrane transporter activity|anion transport|carboxylic acid transmembrane transport|transmembrane transport
50418	119.544	215.47	23.6175	0.109609	-3.18956	0.000855825	0.026214	Down	29.7966	24.8558	20.5454	4.5e-21	3.64292	5.06038	LTP1	Low molecular weight phosphotyrosine protein phosphatase	hypothetical protein PLEOSDRAFT_23994 [Pleurotus ostreatus PC15]	GO:0005737,GO:0003993,GO:0004725,GO:0006470	cytoplasm|acid phosphatase activity|protein tyrosine phosphatase activity|protein dephosphorylation	ko00730,ko00740	Thiamine metabolism|Riboflavin metabolism
50509	16.1908	30.8799	1.50167	0.0486293	-4.36203	0.0322836	0.339011	Down	1.25308	1.22842	0.0537408	0.0658864	4.04e-11	0.0820502	PMAA_032480	Nitrilase	hypothetical protein PLEOSDRAFT_1062901 [Pleurotus ostreatus PC15]	GO:0000257,GO:0006807	nitrilase activity|nitrogen compound metabolic process	ko00460	Cyanoamino acid metabolism
50535	106.187	181.729	30.6448	0.168629	-2.56807	0.00773863	0.132569	Down	7.02412	8.3912	7.34132	2.80751	0.369495	0.951453	YIL067C	Uncharacterized protein YIL067C	hypothetical protein PLEOSDRAFT_1054079 [Pleurotus ostreatus PC15]	GO:0016021,GO:0005774	integral component of membrane|vacuolar membrane
50653	17.3853	34.7706	0	0	#NAME?	0.0393349	0.382032	Down	4.78422	0.457595	0.130836	3.07e-08	4.71e-05	5.45e-08			hypothetical protein PLEOSDRAFT_1054079 [Pleurotus ostreatus PC15]
50969	13.9998	27.9996	0	0	#NAME?	0.0076559	0.131634	Down	4.55757	1.64378	2.57e-16	3.25e-13	4.2e-24	1.62e-22			hypothetical protein PLEOSDRAFT_1101899 [Pleurotus ostreatus PC15]
51044	86.2108	7.17331	165.248	23.0366	4.52585	4.02e-05	0.00226222	Up	0.0420972	0.000413984	0.60217	2.39886	5.13269	8.50632	YHM2	Citrate/oxoglutarate carrier protein	hypothetical protein PLEOSDRAFT_1062909 [Pleurotus ostreatus PC15]	GO:0016021,GO:0005743,GO:0042645,GO:0005739,GO:0003677,GO:0005371,GO:0015742,GO:0006843,GO:0000002,GO:0006842	integral component of membrane|mitochondrial inner membrane|mitochondrial nucleoid|mitochondrion|DNA binding|tricarboxylate secondary active transmembrane transporter activity|alpha-ketoglutarate transport|mitochondrial citrate transport|mitochondrial genome maintenance|tricarboxylic acid transport
51138	46.3787	1.55583	91.2016	58.6192	5.8733	9.39e-05	0.00452847	Up	0.114399	0.00196399	0.0198124	4.42146	0.682794	4.55052			hypothetical protein PLEOSDRAFT_1101897 [Pleurotus ostreatus PC15]
52379	8.74979	0	17.4996	Inf	Inf	0.0368823	0.368131	Up	1.02e-11	9.05e-10	3.43e-09	0.354029	1.22239	0.275489			hypothetical protein PLEOSDRAFT_1101897 [Pleurotus ostreatus PC15]
52457	12.0789	24.1578	0	0	#NAME?	0.00924117	0.149533	Down	0.887018	0.689038	5.64e-09	9.25e-08	2.03e-07	4e-09	SPBC20F10.05	Protein NRDE2 homolog	hypothetical protein PLEOSDRAFT_1075151 [Pleurotus ostreatus PC15]	GO:0071013,GO:0005634,GO:1902802	catalytic step 2 spliceosome|nucleus|regulation of heterochromatin domain assembly
52824	9.25748	18.515	0	0	#NAME?	0.0264833	0.298897	Down	1.53587	0.910775	0.00347137	9.11e-17	1.26e-09	2.21e-11	PMAA_032480	Nitrilase	hypothetical protein PLEOSDRAFT_1062901 [Pleurotus ostreatus PC15]	GO:0000257,GO:0006807	nitrilase activity|nitrogen compound metabolic process
53035	513.761	221.768	805.754	3.63332	1.86129	0.0431852	0.401996	Up	27.8868	5.30894	6.72179	15.8879	62.641	71.3205	tif451	Eukaryotic translation initiation factor 4E-1	hypothetical protein PLEOSDRAFT_1070265 [Pleurotus ostreatus PC15]	GO:0005829,GO:0016281,GO:0005634,GO:0000339,GO:0003743,GO:0002183,GO:0000184,GO:0006417	cytosol|eukaryotic translation initiation factor 4F complex|nucleus|RNA cap binding|translation initiation factor activity|cytoplasmic translational initiation|nuclear-transcribed mRNA catabolic process, nonsense-mediated decay|regulation of translation	ko04066,ko04150,ko04151,ko03013	HIF-1 signaling pathway|mTOR signaling pathway|PI3K-Akt signaling pathway|RNA transport
53255	252.588	103.693	401.484	3.87186	1.95303	0.0186419	0.239139	Up	5.8717	0.127287	3.81287	12.5929	12.2819	14.8929	VAM7	Vacuolar morphogenesis protein 7	hypothetical protein PLEOSDRAFT_1062732 [Pleurotus ostreatus PC15]			ko04138,ko04130	Autophagy - yeast|SNARE interactions in vesicular transport
53464	351.984	145.613	558.355	3.83451	1.93904	0.0156479	0.214003	Up	6.90935	3.20016	1.76834	17.256	18.8618	11.3282	Os01g0760600	Aspartate aminotransferase, cytoplasmic	hypothetical protein PLEOSDRAFT_1088517 [Pleurotus ostreatus PC15]	GO:0005759,GO:0005739,GO:0005886,GO:0042802,GO:0016212,GO:0004069,GO:0080130,GO:0030170,GO:0006103,GO:0006533,GO:0006531,GO:0009058,GO:0006536	mitochondrial matrix|mitochondrion|plasma membrane|identical protein binding|kynurenine-oxoglutarate transaminase activity|L-aspartate:2-oxoglutarate aminotransferase activity|L-phenylalanine:2-oxoglutarate aminotransferase activity|pyridoxal phosphate binding|2-oxoglutarate metabolic process|aspartate catabolic process|aspartate metabolic process|biosynthetic process|glutamate metabolic process	ko00220,ko00250,ko00270,ko00330,ko00350,ko00360,ko00400,ko00950,ko00960,ko00710	Arginine biosynthesis|Alanine, aspartate and glutamate metabolism|Cysteine and methionine metabolism|Arginine and proline metabolism|Tyrosine metabolism|Phenylalanine metabolism|Phenylalanine, tyrosine and tryptophan biosynthesis|Isoquinoline alkaloid biosynthesis|Tropane, piperidine and pyridine alkaloid biosynthesis|Carbon fixation in photosynthetic organisms
53967	20571.6	10797.6	30345.6	2.8104	1.49077	0.0330629	0.344224	Up	279.036	289.527	223.359	907.697	675.189	796.442	TEF1	Elongation factor 1-alpha	hypothetical protein PLEOSDRAFT_1070256 [Pleurotus ostreatus PC15]	GO:0005737,GO:0005525,GO:0003924,GO:0003746	cytoplasm|GTP binding|GTPase activity|translation elongation factor activity	ko03013	RNA transport
54480	125.112	214.5	35.7249	0.16655	-2.58597	0.0279135	0.309858	Down	2.75264	4.08106	10.3358	1.08244	1.6459	0.346094			hypothetical protein PLEOSDRAFT_1101723 [Pleurotus ostreatus PC15]
54599	796.831	49.6061	1544.06	31.1263	4.96006	1.4e-05	0.000928514	Up	1.13801	0.60363	0.555286	41.8716	16.1562	17.1698			hypothetical protein PLEOSDRAFT_166150 [Pleurotus ostreatus PC15]
55077	5108.79	2378.83	7838.75	3.29521	1.72037	0.0161187	0.218629	Up	264.053	169.089	184.793	824.697	659.323	676.08	crp-63	60S ribosomal protein L32	hypothetical protein PLEOSDRAFT_1062711 [Pleurotus ostreatus PC15]	GO:0022625,GO:0003735,GO:0071549,GO:0097421,GO:0006412	cytosolic large ribosomal subunit|structural constituent of ribosome|cellular response to dexamethasone stimulus|liver regeneration|translation	ko03010	Ribosome
55190	44.5194	6.91034	82.1284	11.8848	3.57105	0.00596043	0.110746	Up	1.0387	0.0348516	0.435172	3.87293	3.39123	11.1007	lsm1	U6 snRNA-associated Sm-like protein LSm1	hypothetical protein PLEOSDRAFT_49431 [Pleurotus ostreatus PC15]	GO:0000932,GO:0005829,GO:0005845,GO:0005634,GO:0003723,GO:0000339,GO:0000290,GO:0006397,GO:0000288,GO:0006396,GO:0008380	cytoplasmic mRNA processing body|cytosol|mRNA cap binding complex|nucleus|RNA binding|RNA cap binding|deadenylation-dependent decapping of nuclear-transcribed mRNA|mRNA processing|nuclear-transcribed mRNA catabolic process, deadenylation-dependent decay|RNA processing|RNA splicing	ko03018	RNA degradation
55688	15.177	29.1416	1.21246	0.041606	-4.58706	0.0311566	0.332079	Down	0.929299	0.817613	0.0368374	0.0782086	0.000508829	0.000422899			hypothetical protein PLEOSDRAFT_1088506 [Pleurotus ostreatus PC15]
55892	636.634	1215.61	57.6566	0.0474301	-4.39805	5.66e-05	0.00301393	Down	20.8412	58.122	76.9252	4.50924	2.29177	1.23543	manC	Mannan endo-1,4-beta-mannosidase C	glycoside hydrolase family 5 protein [Pleurotus ostreatus PC15]	GO:0005576,GO:0016985,GO:0046355	extracellular region|mannan endo-1,4-beta-mannosidase activity|mannan catabolic process	ko00051	Fructose and mannose metabolism
56513	83.4557	151.073	15.838	0.104836	-3.25379	0.00192048	0.0483237	Down	2.96305	6.46023	8.03875	0.4867	1.10653	0.388279	ipi1	Pre-rRNA-processing protein ipi1	hypothetical protein PLEOSDRAFT_23548 [Pleurotus ostreatus PC15]	GO:0044732,GO:0071339,GO:0005720,GO:0005634,GO:0030687,GO:0097344,GO:0003682,GO:0000470,GO:0030174,GO:0006364	mitotic spindle pole body|MLL1 complex|nuclear heterochromatin|nucleus|preribosome, large subunit precursor|Rix1 complex|chromatin binding|maturation of LSU-rRNA|regulation of DNA-dependent DNA replication initiation|rRNA processing
58192	94.9844	36.4874	153.481	4.20642	2.07259	0.0400698	0.38526	Up	5.78071	0.20719	0.311674	13.0698	6.03936	7.77735	YOL098C	Uncharacterized protein YOL098C	hypothetical protein PLEOSDRAFT_1092255 [Pleurotus ostreatus PC15]	GO:0004222,GO:0008270,GO:0016485	metalloendopeptidase activity|zinc ion binding|protein processing
58573	92.3575	15.3772	169.338	11.0123	3.46104	0.0215169	0.263191	Up	0.0340479	0.00273154	0.840326	4.07975	0.294563	6.36827			hypothetical protein PLEOSDRAFT_1035806 [Pleurotus ostreatus PC15]
58904	151.093	57.4379	244.747	4.26108	2.09122	0.0200376	0.251091	Up	6.69906	0.464209	3.23528	16.0765	12.9046	17.3348	SPAC4A8.02c	UPF0047 protein C4A8.02c	hypothetical protein CC1G_06786 [Coprinopsis cinerea okayama7	GO:0005829,GO:0005634	cytosol|nucleus
58911	41.6051	78.9456	4.26474	0.0540212	-4.21033	0.0433248	0.402788	Down	1.99601	0.00575795	4.27215	0.256054	0.0402981	0.0591568	COX2	Cytochrome P450 monooxygenase COX2	hypothetical protein PLEOSDRAFT_155371 [Pleurotus ostreatus PC15]	GO:0016021,GO:0020037,GO:0005506,GO:0004497,GO:0016705,GO:1902086	integral component of membrane|heme binding|iron ion binding|monooxygenase activity|oxidoreductase activity, acting on paired donors, with incorporation or reduction of molecular oxygen|fumagillin biosynthetic process
58922	205.93	328.071	83.7898	0.255401	-1.96916	0.0174169	0.22934	Down	9.64815	12.0767	3.71078	1.10299	3.0928	2.71274	COX2	Cytochrome P450 monooxygenase COX2	hypothetical protein PLEOSDRAFT_155371 [Pleurotus ostreatus PC15]	GO:0016021,GO:0020037,GO:0005506,GO:0004497,GO:0016705,GO:1902086	integral component of membrane|heme binding|iron ion binding|monooxygenase activity|oxidoreductase activity, acting on paired donors, with incorporation or reduction of molecular oxygen|fumagillin biosynthetic process
59074	205.841	390.643	21.0388	0.0538568	-4.21473	0.00160827	0.0422905	Down	4.45108	23.994	14.3572	0.832732	0.636035	1.06438			hypothetical protein PLEOSDRAFT_1037448, partial [Pleurotus ostreatus PC15]
59325	1164.93	476.633	1853.22	3.88816	1.95909	0.00857781	0.142112	Up	30.4559	10.7841	15.027	69.3085	73.7014	86.9317	CDC42	Cell division control protein 42	hypothetical protein PLEOSDRAFT_1062678 [Pleurotus ostreatus PC15]	GO:0005884,GO:0005737,GO:0036464,GO:0031410,GO:0005829,GO:0031901,GO:0070062,GO:0031012,GO:0019897,GO:0005925,GO:0000139,GO:0060091,GO:0030027,GO:0042470,GO:0016020,GO:0005634,GO:0000242,GO:0001891,GO:0032587,GO:0005802,GO:0051117,GO:0005525,GO:0003924,GO:0042826,GO:0019901,GO:0017137,GO:0051022,GO:0030036,GO:0007015,GO:0030041,GO:0048532,GO:0002093,GO:0007411,GO:0045453,GO:0048870,GO:0008283,GO:…	actin filament|cytoplasm|cytoplasmic ribonucleoprotein granule|cytoplasmic vesicle|cytosol|early endosome membrane|extracellular exosome|extracellular matrix|extrinsic component of plasma membrane|focal adhesion|Golgi membrane|kinocilium|lamellipodium|melanosome|membrane|nucleus|pericentriolar material|phagocytic cup|ruffle membrane|trans-Golgi network|ATPase binding|GTP binding|GTPase activity|h…	ko04810,ko04510,ko04520,ko04530,ko04145,ko04010,ko04013,ko04014,ko04015,ko04024,ko04071,ko04151,ko04310,ko04370	Regulation of actin cytoskeleton|Focal adhesion|Adherens junction|Tight junction|Phagosome|MAPK signaling pathway|MAPK signaling pathway - fly|Ras signaling pathway|Rap1 signaling pathway|cAMP signaling pathway|Sphingolipid signaling pathway|PI3K-Akt signaling pathway|Wnt signaling pathway|VEGF signaling pathway
59537	86.7184	173.437	0	0	#NAME?	2.31e-05	0.00141641	Down	0.280073	6.62723	4.77506	0.00360422	2.84e-07	0.000194808	SPB1	AdoMet-dependent rRNA methyltransferase SPB1	hypothetical protein PLEOSDRAFT_1036380 [Pleurotus ostreatus PC15]	GO:0005730,GO:0030687,GO:0016435,GO:0008650,GO:0000466,GO:0000463,GO:0031167	nucleolus|preribosome, large subunit precursor|rRNA (guanine) methyltransferase activity|rRNA (uridine-2'-O-)-methyltransferase activity|maturation of 5.8S rRNA from tricistronic rRNA transcript (SSU-rRNA, 5.8S rRNA, LSU-rRNA)|maturation of LSU-rRNA from tricistronic rRNA transcript (SSU-rRNA, 5.8S rRNA, LSU-rRNA)|rRNA methylation
59562	252.552	498.419	6.68451	0.0134114	-6.22039	0.000244254	0.00978232	Down	6.30201	72.7938	83.4132	0.00176081	2.37307	8.14e-10	SPB1	AdoMet-dependent rRNA methyltransferase SPB1	hypothetical protein PHACADRAFT_156427 [Phanerochaete carnosa HHB-10118-sp]	GO:0005730,GO:0030687,GO:0016435,GO:0008650,GO:0000466,GO:0000463,GO:0031167	nucleolus|preribosome, large subunit precursor|rRNA (guanine) methyltransferase activity|rRNA (uridine-2'-O-)-methyltransferase activity|maturation of 5.8S rRNA from tricistronic rRNA transcript (SSU-rRNA, 5.8S rRNA, LSU-rRNA)|maturation of LSU-rRNA from tricistronic rRNA transcript (SSU-rRNA, 5.8S rRNA, LSU-rRNA)|rRNA methylation
59589	12.0749	24.1497	0	0	#NAME?	0.010191	0.15955	Down	0.00968098	0.543545	0.970925	0.000202673	1.74e-06	1.06e-05	SPB1	AdoMet-dependent rRNA methyltransferase SPB1	hypothetical protein PLEOSDRAFT_1036380 [Pleurotus ostreatus PC15]	GO:0005730,GO:0030687,GO:0016435,GO:0008650,GO:0000466,GO:0000463,GO:0031167	nucleolus|preribosome, large subunit precursor|rRNA (guanine) methyltransferase activity|rRNA (uridine-2'-O-)-methyltransferase activity|maturation of 5.8S rRNA from tricistronic rRNA transcript (SSU-rRNA, 5.8S rRNA, LSU-rRNA)|maturation of LSU-rRNA from tricistronic rRNA transcript (SSU-rRNA, 5.8S rRNA, LSU-rRNA)|rRNA methylation
59899	950.243	69.7487	1830.74	26.2476	4.71411	2.91e-08	4.39e-06	Up	3.70975	6.23e-08	0.00859781	26.9379	33.0341	38.3128			hypothetical protein PLEOSDRAFT_1074970 [Pleurotus ostreatus PC15]
59954	570.341	1034.35	106.331	0.1028	-3.28209	4.34e-05	0.00240886	Down	20.534	34.0686	20.3709	4.0346	1.29756	2.98422	hapX	bZIP transcription factor hapX	hypothetical protein PLEOSDRAFT_1062676 [Pleurotus ostreatus PC15]	GO:0005634,GO:0043565,GO:0003700,GO:0045893,GO:0006351	nucleus|sequence-specific DNA binding|transcription factor activity, sequence-specific DNA binding|positive regulation of transcription, DNA-templated|transcription, DNA-templated
60493	22.9224	43.6621	2.18259	0.0499881	-4.32227	0.0189612	0.241793	Down	1.31945	0.746778	2.48e-05	0.0379783	0.0666705	0.00383908			hypothetical protein PLEOSDRAFT_1092247 [Pleurotus ostreatus PC15]	GO:0016788,GO:0016874,GO:0031177,GO:0017000	hydrolase activity, acting on ester bonds|ligase activity|phosphopantetheine binding|antibiotic biosynthetic process
60694	40.4779	3.63696	77.3188	21.2592	4.41002	0.0018814	0.0475411	Up	0.189692	0.00430239	0.00751322	1.05801	0.960885	1.99651			hypothetical protein PLEOSDRAFT_1036260 [Pleurotus ostreatus PC15]
61032	138.636	59.6463	217.627	3.64862	1.86735	0.0375127	0.371847	Up	2.84121	1.54585	0.460105	4.11726	3.81849	10.7105			hypothetical protein PLEOSDRAFT_1036704 [Pleurotus ostreatus PC15]	GO:0071013,GO:0005634,GO:0006397,GO:0007399,GO:0008380	catalytic step 2 spliceosome|nucleus|mRNA processing|nervous system development|RNA splicing
61100	11.3733	22.7466	0	0	#NAME?	0.0131305	0.188892	Down	0.00794291	0.376896	0.985108	0.00378404	0.000829147	0.00124746	NDE1	Nuclear distribution protein nudE homolog 1	hypothetical protein PILCRDRAFT_358334 [Piloderma croceum F 1598]	GO:0005737,GO:0005871,GO:0000776,GO:0005874,GO:0008017,GO:0016477,GO:0007059,GO:0051303,GO:0000132,GO:0007020,GO:2000574,GO:0047496	cytoplasm|kinesin complex|kinetochore|microtubule|microtubule binding|cell migration|chromosome segregation|establishment of chromosome localization|establishment of mitotic spindle orientation|microtubule nucleation|regulation of microtubule motor activity|vesicle transport along microtubule
61256	103.581	16.1977	190.964	11.7896	3.55944	0.000529757	0.0179229	Up	1.01343	0.207135	0.0519638	4.10444	3.79715	7.45	lat1	Dihydrolipoyllysine-residue acetyltransferase component of pyruvate dehydrogenase complex, mitochondrial	hypothetical protein PLEOSDRAFT_1092243 [Pleurotus ostreatus PC15]	GO:0005967,GO:0005739,GO:0004742,GO:0006086	mitochondrial pyruvate dehydrogenase complex|mitochondrion|dihydrolipoyllysine-residue acetyltransferase activity|acetyl-CoA biosynthetic process from pyruvate	ko00010,ko00020,ko00620	Glycolysis / Gluconeogenesis|Citrate cycle (TCA cycle)|Pyruvate metabolism
62160	11.2463	0	22.4925	Inf	Inf	0.0140119	0.197496	Up	1.27e-06	0.000611555	0.00152851	0.568082	0.000249705	1.28442	FUMR	Fumarate hydratase, mitochondrial	hypothetical protein PLEOSDRAFT_1074958 [Pleurotus ostreatus PC15]	GO:0005739,GO:0045239,GO:0004333,GO:0006106,GO:0006099	mitochondrion|tricarboxylic acid cycle enzyme complex|fumarate hydratase activity|fumarate metabolic process|tricarboxylic acid cycle	ko00020,ko00620,ko00720	Citrate cycle (TCA cycle)|Pyruvate metabolism|Carbon fixation pathways in prokaryotes
62238	322.938	527.286	118.591	0.224908	-2.15259	0.00643475	0.117038	Down	27.42	20.6267	23.9523	2.32891	7.79789	7.09136	PEX11	Peroxisomal membrane protein PMP27	hypothetical protein PLEOSDRAFT_1053846 [Pleurotus ostreatus PC15]	GO:0005783,GO:0005779,GO:1990429,GO:0005778,GO:0005777,GO:0019395,GO:0016559,GO:0007031,GO:0044375,GO:0007165	endoplasmic reticulum|integral component of peroxisomal membrane|peroxisomal importomer complex|peroxisomal membrane|peroxisome|fatty acid oxidation|peroxisome fission|peroxisome organization|regulation of peroxisome size|signal transduction	ko04146	Peroxisome
63013	7.84619	15.6924	0	0	#NAME?	0.0470759	0.424383	Down	0.197434	0.0350883	0.251242	4.49e-05	0.000107297	0.00105442	INO80	Chromatin-remodeling ATPase INO80	SNF2 family DNA-dependent ATPase [Laccaria bicolor S238N-H82]	GO:0031011,GO:0005524,GO:0016887,GO:0003677,GO:0004386,GO:0006338,GO:0016569,GO:0006281,GO:0006355,GO:0006351	Ino80 complex|ATP binding|ATPase activity|DNA binding|helicase activity|chromatin remodeling|covalent chromatin modification|DNA repair|regulation of transcription, DNA-templated|transcription, DNA-templated
63474	263.722	516.378	11.0669	0.0214318	-5.54411	0.00146459	0.0394188	Down	2.00313	13.4605	6.09251	0.0719699	0.00135451	0.449363	INO80	Chromatin-remodeling ATPase INO80	SNF2 family DNA-dependent ATPase [Laccaria bicolor S238N-H82]	GO:0031011,GO:0005524,GO:0016887,GO:0003677,GO:0004386,GO:0006338,GO:0016569,GO:0006281,GO:0006355,GO:0006351	Ino80 complex|ATP binding|ATPase activity|DNA binding|helicase activity|chromatin remodeling|covalent chromatin modification|DNA repair|regulation of transcription, DNA-templated|transcription, DNA-templated
63545	866.75	1525.9	207.6	0.136051	-2.87778	0.000178724	0.00771381	Down	13.5674	11.5476	13.5644	0.690234	1.67726	3.2996	INO80	Chromatin-remodeling ATPase INO80	SNF2 family DNA-dependent ATPase [Laccaria bicolor S238N-H82]	GO:0031011,GO:0005524,GO:0016887,GO:0003677,GO:0004386,GO:0006338,GO:0016569,GO:0006281,GO:0006355,GO:0006351	Ino80 complex|ATP binding|ATPase activity|DNA binding|helicase activity|chromatin remodeling|covalent chromatin modification|DNA repair|regulation of transcription, DNA-templated|transcription, DNA-templated
63553	34.5626	69.1252	0	0	#NAME?	0.0158282	0.215602	Down	0.133921	0.397419	2.72023	4.32e-08	1.78e-05	5.95e-12			hypothetical protein Hypma_00229 [Hypsizygus marmoreus]			ko03020,ko00230,ko00240	RNA polymerase|Purine metabolism|Pyrimidine metabolism
63705	107.882	202.692	13.0715	0.0644897	-3.95479	0.00840172	0.140426	Down	2.37642	33.6399	25.1536	4.33e-13	2.80702	1.4804			hypothetical protein PLEOSDRAFT_1092232 [Pleurotus ostreatus PC15]
63737	23.9651	44.0501	3.88022	0.0880866	-3.50493	0.032412	0.339966	Down	3.08811	3.45312	5.02601	9.81e-29	4.27e-27	1.0947			hypothetical protein PLEOSDRAFT_1092232 [Pleurotus ostreatus PC15]
63909	1038.77	1671.15	406.377	0.243172	-2.03995	0.0117585	0.175846	Down	84.5189	28.275	35.4779	5.40643	11.0644	21.511			hypothetical protein J132_05804, partial [Termitomyces sp. J132]
63980	12.9348	25.8697	0	0	#NAME?	0.00692906	0.123121	Down	1.49753	0.745815	1.39075	0.000869763	0.000511226	0.000767275	SPCC830.11c	Adenylate kinase isoenzyme 6 homolog	hypothetical protein PLEOSDRAFT_1101641 [Pleurotus ostreatus PC15]	GO:0005737,GO:0005829,GO:0005634,GO:0004017,GO:0005524,GO:0017111,GO:0000462,GO:0006355,GO:0006351	cytoplasm|cytosol|nucleus|adenylate kinase activity|ATP binding|nucleoside-triphosphatase activity|maturation of SSU-rRNA from tricistronic rRNA transcript (SSU-rRNA, 5.8S rRNA, LSU-rRNA)|regulation of transcription, DNA-templated|transcription, DNA-templated	ko03008,ko00230	Ribosome biogenesis in eukaryotes|Purine metabolism
64026	40.2449	0	80.4898	Inf	Inf	8.76e-05	0.00428	Up	1.63e-07	6.49e-14	7.39e-10	5.44925	0.222557	4.3558			hypothetical protein PLEOSDRAFT_24307 [Pleurotus ostreatus PC15]	GO:0005829,GO:0005666,GO:0005634,GO:0003899,GO:0006383	cytosol|DNA-directed RNA polymerase III complex|nucleus|DNA-directed RNA polymerase activity|transcription from RNA polymerase III promoter	ko03020,ko00230,ko00240	RNA polymerase|Purine metabolism|Pyrimidine metabolism
64095	19.5309	2.40458	36.6571	15.2447	3.93024	0.02961	0.321949	Up	7.55e-06	9.72e-06	0.119608	0.865817	0.750295	0.349554			hypothetical protein PLEOSDRAFT_1088474 [Pleurotus ostreatus PC15]
64116	77.048	153.494	0.601594	0.00391933	-7.99518	0.000786704	0.0246831	Down	0.978317	9.59606	3.71801	0.0318867	3.12e-20	0.0329696			hypothetical protein GALMADRAFT_233779 [Galerina marginata CBS 339.88]
64285	27.6175	55.2351	0	0	#NAME?	0.0196407	0.247626	Down	0.0617824	0.353348	2.18317	4.16e-09	0.000131684	2.24e-13			hypothetical protein Hypma_00229 [Hypsizygus marmoreus]			ko03020,ko00230,ko00240	RNA polymerase|Purine metabolism|Pyrimidine metabolism
64311	20.4416	40.8832	0	0	#NAME?	0.00249894	0.0586956	Down	1.18945	6.09827	1.37026	7.18e-22	1.01e-24	2.91e-24			hypothetical protein PLEOSDRAFT_1101641 [Pleurotus ostreatus PC15]			ko03008,ko00230	Ribosome biogenesis in eukaryotes|Purine metabolism
64326	111.696	223.391	0	0	#NAME?	2.04e-07	2.42e-05	Down	1.26684	4.10454	6.64425	2.95e-11	7.53e-09	1.6e-14			hypothetical protein Hypma_00229 [Hypsizygus marmoreus]
64376	154.597	304.877	4.31624	0.0141573	-6.14231	0.000974406	0.0289085	Down	3.37694	20.419	37.5562	0.269664	0.41717	0.290243	SPCC830.11c	Adenylate kinase isoenzyme 6 homolog	hypothetical protein PLEOSDRAFT_1101641 [Pleurotus ostreatus PC15]	GO:0005737,GO:0005829,GO:0005634,GO:0004017,GO:0005524,GO:0017111,GO:0000462,GO:0006355,GO:0006351	cytoplasm|cytosol|nucleus|adenylate kinase activity|ATP binding|nucleoside-triphosphatase activity|maturation of SSU-rRNA from tricistronic rRNA transcript (SSU-rRNA, 5.8S rRNA, LSU-rRNA)|regulation of transcription, DNA-templated|transcription, DNA-templated	ko03008,ko00230	Ribosome biogenesis in eukaryotes|Purine metabolism
64662	26.4475	49.3936	3.50141	0.0708879	-3.81832	0.0143943	0.201448	Down	2.50651	2.2955	1.81845	4.17e-10	0.489938	0.00128824	AAE7	Acetate/butyrate--CoA ligase AAE7, peroxisomal	hypothetical protein PLEOSDRAFT_1092227 [Pleurotus ostreatus PC15]	GO:0005777,GO:0003987,GO:0047760,GO:0006083,GO:0019605,GO:0006097	peroxisome|acetate-CoA ligase activity|butyrate-CoA ligase activity|acetate metabolic process|butyrate metabolic process|glyoxylate cycle
66625	102.417	167.774	37.0604	0.220895	-2.17856	0.0241205	0.282124	Down	0.899798	2.23385	3.09428	0.659886	0.437391	0.391577			hypothetical protein PLEOSDRAFT_1088460 [Pleurotus ostreatus PC15]
67440	62.0875	0	124.175	Inf	Inf	0.00340032	0.0738472	Up	1.21e-10	1.54e-06	1.73e-10	7.50332	2.30353	0.000891792	AVT1	Vacuolar amino acid transporter 1	hypothetical protein PLEOSDRAFT_1074924 [Pleurotus ostreatus PC15]	GO:0000324,GO:0000329,GO:0016021,GO:0015186,GO:0015188,GO:0005302,GO:0003333,GO:0006865,GO:0015824,GO:0007034	fungal-type vacuole|fungal-type vacuole membrane|integral component of membrane|L-glutamine transmembrane transporter activity|L-isoleucine transmembrane transporter activity|L-tyrosine transmembrane transporter activity|amino acid transmembrane transport|amino acid transport|proline transport|vacuolar transport
67451	120.649	38.4568	202.842	5.27454	2.39904	0.0113752	0.172016	Up	0.852329	0.0968712	1.01378	1.79821	3.03735	6.30102			hypothetical protein PLEOSDRAFT_1035414 [Pleurotus ostreatus PC15]
67961	11.5089	0	23.0177	Inf	Inf	0.0132898	0.190501	Up	6.96e-07	2.26e-06	1.15e-07	0.887106	1.86969	0.46216	UMAG_12282	Eukaryotic translation initiation factor 3 subunit K	hypothetical protein PLEOSDRAFT_1092218 [Pleurotus ostreatus PC15]	GO:0005852,GO:0043022,GO:0003743,GO:0006446	eukaryotic translation initiation factor 3 complex|ribosome binding|translation initiation factor activity|regulation of translational initiation
69275	67.3717	1.38236	133.361	96.4736	6.59206	0.00509251	0.0992066	Up	5.17e-19	0.116497	0.116157	2.14e-12	15.6823	7.93111			hypothetical protein PYCCODRAFT_1418929 [Pycnoporus coccineus BRFM310]
69389	8.2225	0	16.445	Inf	Inf	0.0447421	0.411068	Up	7.54e-05	2.02e-17	0.000684823	2.0941	1.90534	1.83e-07
69854	197.24	55.7889	338.692	6.07095	2.60192	0.0111376	0.169611	Up	1.18523	1.72e-06	1.63754	2.08148	9.50162	6.57084	SPBP4H10.15	Homocitrate dehydratase, mitochondrial	predicted protein [Laccaria bicolor S238N-H82]	GO:0005737,GO:0005762,GO:0005739,GO:0005634,GO:0051539,GO:0003994,GO:0046872,GO:0003735,GO:0006536,GO:0019878,GO:0032543,GO:0006099	cytoplasm|mitochondrial large ribosomal subunit|mitochondrion|nucleus|4 iron, 4 sulfur cluster binding|aconitate hydratase activity|metal ion binding|structural constituent of ribosome|glutamate metabolic process|lysine biosynthetic process via aminoadipic acid|mitochondrial translation|tricarboxylic acid cycle	ko00300	Lysine biosynthesis
69855	420.165	736.46	103.869	0.141039	-2.82584	0.000343914	0.01294	Down	13.4495	18.4076	20.6096	1.72e-05	7.52517	0.26264	AN10560	Ino eighty subunit 1	hypothetical protein PLEOSDRAFT_1111397 [Pleurotus ostreatus PC15]	GO:0031011,GO:0042766,GO:0006355,GO:0006351	Ino80 complex|nucleosome mobilization|regulation of transcription, DNA-templated|transcription, DNA-templated
70096	172.23	0	344.46	Inf	Inf	2.29e-10	5.59e-08	Up	0.00106163	5.79e-06	8.48e-05	29.1654	8.9239	15.1876	LYS5	Saccharopine dehydrogenase [NAD(+), L-lysine-forming]	hypothetical protein PLEOSDRAFT_1092207 [Pleurotus ostreatus PC15]	GO:0005737,GO:0003729,GO:0004754,GO:0004753,GO:0006091,GO:0019878	cytoplasm|mRNA binding|saccharopine dehydrogenase (NAD+, L-lysine-forming) activity|saccharopine dehydrogenase activity|generation of precursor metabolites and energy|lysine biosynthetic process via aminoadipic acid	ko00300,ko00310	Lysine biosynthesis|Lysine degradation
70525	55.369	94.6804	16.0576	0.169598	-2.55981	0.0270697	0.303705	Down	1.64094	3.73544	7.30649	1.31228	0.232002	0.807417			hypothetical protein PLEOSDRAFT_25109 [Pleurotus ostreatus PC15]	GO:0016491	oxidoreductase activity
72425	12.3799	24.1429	0.616788	0.0255474	-5.29068	0.0354571	0.359217	Down	0.244171	0.997456	0.592071	1.72e-09	0.0165407	0.0359531	msh1	MutS protein homolog 1	hypothetical protein PLEOSDRAFT_1092204 [Pleurotus ostreatus PC15]	GO:0005739,GO:0005524,GO:0032139,GO:0008094,GO:0032137,GO:0006298,GO:0043504	mitochondrion|ATP binding|dinucleotide insertion or deletion binding|DNA-dependent ATPase activity|guanine/thymine mispair binding|mismatch repair|mitochondrial DNA repair
72691	165.227	10.0076	320.447	32.0205	5.00092	0.000125859	0.00581017	Up	2.62e-05	0.190723	0.316932	2.58304	10.136	5.3115			hypothetical protein PLEOSDRAFT_24082 [Pleurotus ostreatus PC15]
72803	89.5355	164.208	14.8632	0.0905146	-3.4657	0.0147452	0.205102	Down	1.08552	1.26341	3.98597	0.164497	0.316411	0.135492			hypothetical protein PLEOSDRAFT_1037555 [Pleurotus ostreatus PC15]
73076	294.349	139.83	448.868	3.21009	1.68261	0.0316438	0.334876	Up	2.12162	4.20386	0.94165	9.43534	7.58135	7.96332			hypothetical protein PAXRUDRAFT_823477 [Paxillus rubicundulus Ve08.2h10]
73504	147.584	250.396	44.7718	0.178804	-2.48355	0.0259637	0.294862	Down	5.51578	12.0854	20.9367	0.000661961	1.02e-06	7.70648	ORP1A	Oxysterol-binding protein-related protein 1A	hypothetical protein PLEOSDRAFT_1062588 [Pleurotus ostreatus PC15]	GO:0005829,GO:0005789,GO:0032433,GO:0016020,GO:0031965,GO:0097038,GO:0005886,GO:0015485,GO:0006869	cytosol|endoplasmic reticulum membrane|filopodium tip|membrane|nuclear membrane|perinuclear endoplasmic reticulum|plasma membrane|cholesterol binding|lipid transport
74145	16.2455	30.9392	1.55189	0.0501593	-4.31734	0.0332185	0.345131	Down	0.704923	0.780845	0.898489	1.19e-09	0.0849254	0.0424837	msh1	MutS protein homolog 1	hypothetical protein PLEOSDRAFT_1092204 [Pleurotus ostreatus PC15]	GO:0005739,GO:0005524,GO:0032139,GO:0008094,GO:0032137,GO:0006298,GO:0043504	mitochondrion|ATP binding|dinucleotide insertion or deletion binding|DNA-dependent ATPase activity|guanine/thymine mispair binding|mismatch repair|mitochondrial DNA repair
74445	21.6607	40.5861	2.73524	0.0673936	-3.89125	0.0263511	0.297774	Down	1.40467	6.83705	4.02661	0.221932	0.234517	0.483238			hypothetical protein PLEOSDRAFT_49338 [Pleurotus ostreatus PC15]
74559	1089.79	290.584	1888.99	6.5007	2.70059	0.000446476	0.0157594	Up	34.1654	1.94472	20.5343	158.999	142.286	81.4003	phb1	Prohibitin-1	hypothetical protein PLEOSDRAFT_1092199 [Pleurotus ostreatus PC15]	GO:0005737,GO:0005743,GO:0007007,GO:0000001,GO:0006457	cytoplasm|mitochondrial inner membrane|inner mitochondrial membrane organization|mitochondrion inheritance|protein folding
74783	11.3167	0	22.6335	Inf	Inf	0.0220063	0.266001	Up	7.01e-08	1.05e-11	7.44e-09	0.291479	2.26557	0.349455	SPCC16C4.10	Probable 6-phosphogluconolactonase	hypothetical protein PLEOSDRAFT_1062579 [Pleurotus ostreatus PC15]	GO:0005829,GO:0005634,GO:0017057,GO:0005975,GO:0009051	cytosol|nucleus|6-phosphogluconolactonase activity|carbohydrate metabolic process|pentose-phosphate shunt, oxidative branch	ko00030	Pentose phosphate pathway
74849	152.555	0	305.111	Inf	Inf	0.000753044	0.0238129	Up	0.00103231	0.000542396	0.000606999	27.3845	8.81407	0.490664	SPCC16C4.10	Probable 6-phosphogluconolactonase	hypothetical protein PLEOSDRAFT_1062579 [Pleurotus ostreatus PC15]	GO:0005829,GO:0005634,GO:0017057,GO:0005975,GO:0009051	cytosol|nucleus|6-phosphogluconolactonase activity|carbohydrate metabolic process|pentose-phosphate shunt, oxidative branch	ko00030	Pentose phosphate pathway
74949	19.1031	36.933	1.27324	0.0344744	-4.85833	0.0128133	0.186	Down	0.810456	5.24478	2.31911	0	0.303879	0	ypt7	GTP-binding protein ypt7	hypothetical protein PLEOSDRAFT_1053760 [Pleurotus ostreatus PC15]	GO:0000329,GO:0005770,GO:0005764,GO:0045335,GO:0005886,GO:0005525,GO:0090385,GO:0015031,GO:0032889,GO:0007264	fungal-type vacuole membrane|late endosome|lysosome|phagocytic vesicle|plasma membrane|GTP binding|phagosome-lysosome fusion|protein transport|regulation of vacuole fusion, non-autophagic|small GTPase mediated signal transduction	ko04137,ko04138,ko04140,ko04144,ko04145	Mitophagy - animal|Autophagy - yeast|Autophagy - animal|Endocytosis|Phagosome
74973	22.1509	40.6386	3.66314	0.0901394	-3.4717	0.0413058	0.392325	Down	0.130163	2.31825	1.79471	0.324051	0.0782254	0.0477013			hypothetical protein PLEOSDRAFT_1111388 [Pleurotus ostreatus PC15]	GO:0034274,GO:0000421,GO:0019776,GO:0000045,GO:0031154,GO:0016236,GO:0006909,GO:0090382,GO:0006907,GO:0043161,GO:0030587	Atg12-Atg5-Atg16 complex|autophagosome membrane|Atg8 ligase activity|autophagosome assembly|culmination involved in sorocarp development|macroautophagy|phagocytosis|phagosome maturation|pinocytosis|proteasome-mediated ubiquitin-dependent protein catabolic process|sorocarp development	ko04136,ko04138,ko04140	Autophagy - other eukaryotes|Autophagy - yeast|Autophagy - animal
75031	120.353	204.8	35.9055	0.17532	-2.51194	0.00722539	0.126885	Down	7.28019	5.55287	3.63421	0.490524	0.0115828	2.61945			hypothetical protein PLEOSDRAFT_175630 [Pleurotus ostreatus PC15]
75709	10.6586	21.3171	0	0	#NAME?	0.0154381	0.211998	Down	0.801744	8.41e-06	0.487069	1.9e-07	3.85e-08	2.31e-05	mug60	Meiotically up-regulated gene 60 protein	cytoplasmic protein [Coprinopsis cinerea okayama7	GO:0005737,GO:0005829,GO:0044732,GO:0005634,GO:0003723,GO:0051321	cytoplasm|cytosol|mitotic spindle pole body|nucleus|RNA binding|meiotic cell cycle
75998	1039.79	14.8561	2064.72	138.981	7.11875	3.17e-05	0.00186225	Up	0.894034	0.22765	0.619022	159.935	61.4604	36.5604	POM33	Nucleoporin POM33	hypothetical protein PLEOSDRAFT_25104, partial [Pleurotus ostreatus PC15]	GO:0016021,GO:0031965,GO:0005643,GO:0051028,GO:0015031	integral component of membrane|nuclear membrane|nuclear pore|mRNA transport|protein transport
76250	90.7671	181.534	0	0	#NAME?	2.53e-10	6.05e-08	Down	10.4968	18.825	9.73832	2.12e-11	0.000442388	0.00518502	gly1	Probable low-specificity L-threonine aldolase	hypothetical protein PLEOSDRAFT_49322 [Pleurotus ostreatus PC15]	GO:0005829,GO:0005634,GO:0008732,GO:0004793,GO:0006545,GO:0006544,GO:0006567	cytosol|nucleus|L-allo-threonine aldolase activity|threonine aldolase activity|glycine biosynthetic process|glycine metabolic process|threonine catabolic process	ko00260	Glycine, serine and threonine metabolism
76772	21.7012	42.8055	0.596957	0.0139458	-6.16403	0.00269778	0.0622785	Down	0.121429	4.62422	3.39346	8.79e-13	1.54e-07	0.140766	GLY1	Low-specificity L-threonine aldolase	hypothetical protein PLEOSDRAFT_49322 [Pleurotus ostreatus PC15]	GO:0016829,GO:0006520	lyase activity|cellular amino acid metabolic process	ko00260	Glycine, serine and threonine metabolism
77408	58.4553	98.3864	18.5242	0.18828	-2.40905	0.0353126	0.358193	Down	0.562048	2.04586	2.38273	0.0702757	9.05e-05	0.9784	ESD4	Ubiquitin-like-specific protease ESD4	hypothetical protein PLEOSDRAFT_43562 [Pleurotus ostreatus PC15]	GO:0005635,GO:0005634,GO:0004175,GO:0016929,GO:0009792,GO:1904333,GO:0016926,GO:0032880	nuclear envelope|nucleus|endopeptidase activity|SUMO-specific protease activity|embryo development ending in birth or egg hatching|positive regulation of error-prone translesion synthesis|protein desumoylation|regulation of protein localization
77531	27.4547	0.998415	53.9109	53.9965	5.75479	0.00121643	0.0343698	Up	0.0176878	0.0331774	2.67e-07	0.197613	1.54645	1.51612	ESD4	Ubiquitin-like-specific protease ESD4	hypothetical protein PLEOSDRAFT_43562 [Pleurotus ostreatus PC15]	GO:0005635,GO:0005634,GO:0004175,GO:0016929,GO:0009792,GO:1904333,GO:0016926,GO:0032880	nuclear envelope|nucleus|endopeptidase activity|SUMO-specific protease activity|embryo development ending in birth or egg hatching|positive regulation of error-prone translesion synthesis|protein desumoylation|regulation of protein localization
77665	1138.84	1750.14	527.542	0.301429	-1.73011	0.0257264	0.293171	Down	50.3649	86.2127	152.133	28.1301	35.4859	30.7791	At3g08990	Protein yippee-like At3g08990	hypothetical protein PLEOSDRAFT_1095966 [Pleurotus ostreatus PC15]	GO:0046872	metal ion binding
78249	62.9596	114.779	11.1403	0.0970587	-3.365	0.00356568	0.0764515	Down	2.42048	10.1129	8.2349	0.479375	0.208747	1.56026			hypothetical protein PLEOSDRAFT_1101525 [Pleurotus ostreatus PC15]
78583	32.1982	61.8896	2.50682	0.0405046	-4.62577	0.00249661	0.058677	Down	1.76524	3.23698	1.74333	0.000305246	0.231656	0.0574664			hypothetical protein PLEOSDRAFT_1101525 [Pleurotus ostreatus PC15]
78632	95.766	2.84901	188.683	66.2275	6.04936	4.23e-07	4.59e-05	Up	0.195613	0.00211936	0.121407	5.90465	3.9959	11.8439	RPD3	Histone deacetylase RPD3	Histone deacetylase 1 [Leucoagaricus sp. SymC.cos]	GO:0005737,GO:0000118,GO:0034399,GO:0033698,GO:0032221,GO:0070822,GO:0004407,GO:0032041,GO:0003713,GO:0003714,GO:0070932,GO:0070933,GO:0061188,GO:0061186,GO:0031939,GO:0045128,GO:0016479,GO:0000122,GO:0051038,GO:0016239,GO:0045944,GO:0034503,GO:0030174,GO:0000083,GO:0000117,GO:0001302,GO:0006368,GO:0061587	cytoplasm|histone deacetylase complex|nuclear periphery|Rpd3L complex|Rpd3S complex|Sin3-type complex|histone deacetylase activity|NAD-dependent histone deacetylase activity (H3-K14 specific)|transcription coactivator activity|transcription corepressor activity|histone H3 deacetylation|histone H4 deacetylation|negative regulation of chromatin silencing at rDNA|negative regulation of chromatin sil…	ko04110,ko04330	Cell cycle|Notch signaling pathway
78671	16.9629	1.37405	32.5518	23.6904	4.56623	0.0234945	0.277701	Up	5.55e-11	4.57e-06	0.145767	0.480412	1.58617	1.78594	TES1	Peroxisomal acyl-coenzyme A thioester hydrolase 1	hypothetical protein PLEOSDRAFT_1036262 [Pleurotus ostreatus PC15]	GO:0005782,GO:0047617,GO:0052689,GO:0033882,GO:0052815,GO:0016290,GO:0006637,GO:0009062,GO:0045225,GO:0007031	peroxisomal matrix|acyl-CoA hydrolase activity|carboxylic ester hydrolase activity|choloyl-CoA hydrolase activity|medium-chain acyl-CoA hydrolase activity|palmitoyl-CoA hydrolase activity|acyl-CoA metabolic process|fatty acid catabolic process|negative regulation of CD4 biosynthetic process|peroxisome organization	ko04146,ko00120	Peroxisome|Primary bile acid biosynthesis
79739	1480.67	2449.6	511.732	0.208904	-2.25909	0.00204741	0.0507347	Down	57.0524	50.4862	40.3006	13.687	10.6774	8.44508			hypothetical protein PLEOSDRAFT_1111358 [Pleurotus ostreatus PC15]
79756	1301.02	2100.77	501.262	0.238609	-2.06728	0.00468298	0.0934407	Down	46.3722	46.0394	31.9886	13.1101	10.2515	8.22788			hypothetical protein PLEOSDRAFT_1111358 [Pleurotus ostreatus PC15]
80072	136.987	273.974	0	0	#NAME?	0.00867273	0.14319	Down	3.19457	47.3575	3.83042	0.00675445	0.000611025	0.00204381	ARF	ADP-ribosylation factor	hypothetical protein K443DRAFT_675676 [Laccaria amethystina LaAM-08-1]	GO:0005794,GO:0005525,GO:0015031,GO:0007264,GO:0016192	Golgi apparatus|GTP binding|protein transport|small GTPase mediated signal transduction|vesicle-mediated transport	ko04144,ko04072	Endocytosis|Phospholipase D signaling pathway
80155	48.2863	7.90076	88.6719	11.2232	3.48841	0.00588074	0.109584	Up	0.00588841	0.00222283	0.409797	3.03627	0.648525	1.46436	SPAC4A8.06c	AB hydrolase superfamily protein C4A8.06c	hypothetical protein PLEOSDRAFT_1038992 [Pleurotus ostreatus PC15]	GO:0005739,GO:0016787,GO:0008152	mitochondrion|hydrolase activity|metabolic process
80166	348.376	696.752	0	0	#NAME?	5.22e-10	1.18e-07	Down	8.84984	30.7391	42.3882	6.42e-22	4.85e-18	6.4e-20	TUB-1B	Tubulin alpha-1B chain	hypothetical protein PLEOSDRAFT_1076198 [Pleurotus ostreatus PC15]	GO:0005737,GO:0005874,GO:0005525,GO:0003924,GO:0005200,GO:0007017	cytoplasm|microtubule|GTP binding|GTPase activity|structural constituent of cytoskeleton|microtubule-based process	ko04210,ko04530,ko04540,ko04145	Apoptosis|Tight junction|Gap junction|Phagosome
80333	18.9017	37.8034	0	0	#NAME?	0.000883066	0.0269101	Down	2.34076	2.32152	0.30386	2.04e-27	8.81e-22	5.83e-25	TUB-1B	Tubulin alpha-1B chain	hypothetical protein PLEOSDRAFT_1076198 [Pleurotus ostreatus PC15]	GO:0005737,GO:0005874,GO:0005525,GO:0003924,GO:0005200,GO:0007017	cytoplasm|microtubule|GTP binding|GTPase activity|structural constituent of cytoskeleton|microtubule-based process	ko04210,ko04530,ko04540,ko04145	Apoptosis|Tight junction|Gap junction|Phagosome
80529	30.4269	58.1258	2.72804	0.0469335	-4.41324	0.00446336	0.0900664	Down	3.91658	5.4788	2.94835	0.644683	3.38e-22	1.81e-22			hypothetical protein PLEOSDRAFT_1112287 [Pleurotus ostreatus PC15]
80592	50.5859	86.016	15.1558	0.176197	-2.50474	0.0337171	0.348369	Down	1.77439	2.47739	2.957	1.37217	2.1e-07	2.32e-06	VH-PTP13	Dual specificity protein phosphatase	hypothetical protein PLEOSDRAFT_50427 [Pleurotus ostreatus PC15]	GO:0005737,GO:0005634,GO:0005886,GO:0033549,GO:0004725,GO:0008138,GO:0034599,GO:0035556,GO:0034053,GO:0043407,GO:0034051,GO:0006979,GO:0010193	cytoplasm|nucleus|plasma membrane|MAP kinase phosphatase activity|protein tyrosine phosphatase activity|protein tyrosine/serine/threonine phosphatase activity|cellular response to oxidative stress|intracellular signal transduction|modulation by symbiont of host defense-related programmed cell death|negative regulation of MAP kinase activity|negative regulation of plant-type hypersensitive respons…
81231	109.494	21.2972	197.691	9.28252	3.21452	0.00531238	0.102061	Up	1.94362	0.181938	0.143895	11.5201	2.37667	7.26767	yanB	Decarboxylase yanB	hypothetical protein PLEOSDRAFT_1038931 [Pleurotus ostreatus PC15]	GO:0005829,GO:0001760,GO:0016787,GO:0046872,GO:0046874,GO:1904984,GO:0006569	cytosol|aminocarboxymuconate-semialdehyde decarboxylase activity|hydrolase activity|metal ion binding|quinolinate metabolic process|regulation of quinolinate biosynthetic process|tryptophan catabolic process
81529	37.7821	0	75.5641	Inf	Inf	1.45e-05	0.000956627	Up	3.66e-12	7.45e-06	4.56e-07	3.14554	4.52509	0.612114	yanB	Decarboxylase yanB	hypothetical protein PLEOSDRAFT_1038931 [Pleurotus ostreatus PC15]	GO:0005829,GO:0001760,GO:0016787,GO:0046872,GO:0046874,GO:1904984,GO:0006569	cytosol|aminocarboxymuconate-semialdehyde decarboxylase activity|hydrolase activity|metal ion binding|quinolinate metabolic process|regulation of quinolinate biosynthetic process|tryptophan catabolic process
81607	14.0978	27.8774	0.31831	0.0114182	-6.45252	0.0119944	0.178506	Down	1.01289	2.21155	1.08051	1.23e-21	0.0543505	2.46e-12	BNA6	Nicotinate-nucleotide pyrophosphorylase [carboxylating]	hypothetical protein PLEOSDRAFT_1092990 [Pleurotus ostreatus PC15]	GO:0005737,GO:0005634,GO:0042802,GO:0004514,GO:0034354,GO:0034213	cytoplasm|nucleus|identical protein binding|nicotinate-nucleotide diphosphorylase (carboxylating) activity|'de novo' NAD biosynthetic process from tryptophan|quinolinate catabolic process	ko00760	Nicotinate and nicotinamide metabolism
81933	146.862	286.801	6.92349	0.0241404	-5.37241	2e-07	2.37e-05	Down	6.84762	8.80692	9.13407	0.0043662	0.51034	0.110967			hypothetical protein PLEOSDRAFT_1076209 [Pleurotus ostreatus PC15]
82209	14.0405	27.1716	0.909348	0.0334669	-4.90112	0.0303313	0.326525	Down	1.65535	0.897332	0.6403	0.126433	8.28e-06	3.81e-05			hypothetical protein PLEOSDRAFT_1083173 [Pleurotus ostreatus PC15]
82265	17.2258	34.4515	0	0	#NAME?	0.00147945	0.0396943	Down	2.47642	0.202865	1.41964	0.0166143	1.73e-06	1.87e-06			hypothetical protein PLEOSDRAFT_1083173 [Pleurotus ostreatus PC15]
82325	8.21371	16.4274	0	0	#NAME?	0.0401547	0.385712	Down	1.01705	0.0101103	0.915361	0.016975	1.79e-06	1.89e-06			hypothetical protein PLEOSDRAFT_1083173 [Pleurotus ostreatus PC15]
82381	75.2183	25.2012	125.235	4.96943	2.31308	0.0409019	0.389898	Up	0.938766	0.0454773	1.40445	7.51244	3.13565	1.79783	syj1	Inositol-1,4,5-trisphosphate 5-phosphatase 1	hypothetical protein PLEOSDRAFT_1064270 [Pleurotus ostreatus PC15]	GO:0030479,GO:0005737,GO:0043813,GO:0004438,GO:0004439,GO:0043812,GO:0006897,GO:0046856,GO:0015031	actin cortical patch|cytoplasm|phosphatidylinositol-3,5-bisphosphate 5-phosphatase activity|phosphatidylinositol-3-phosphatase activity|phosphatidylinositol-4,5-bisphosphate 5-phosphatase activity|phosphatidylinositol-4-phosphate phosphatase activity|endocytosis|phosphatidylinositol dephosphorylation|protein transport	ko04070,ko00562	Phosphatidylinositol signaling system|Inositol phosphate metabolism
82504	26.5095	47.9032	5.11587	0.106796	-3.22707	0.0358654	0.361805	Down	5.1782	5.82503	3.58326	0.840402	2.69e-23	0.753472
82595	92.0581	12.7099	171.406	13.486	3.75339	0.00270112	0.0623389	Up	7.14e-05	6.59e-05	0.769471	4.61998	0.858551	6.1122	rpa1	DNA-directed RNA polymerase I subunit rpa1	hypothetical protein PLEOSDRAFT_1064266 [Pleurotus ostreatus PC15]	GO:0005829,GO:0005736,GO:0005730,GO:0003677,GO:0003899,GO:0008270,GO:0006360	cytosol|DNA-directed RNA polymerase I complex|nucleolus|DNA binding|DNA-directed RNA polymerase activity|zinc ion binding|transcription from RNA polymerase I promoter	ko03020,ko00230,ko00240	RNA polymerase|Purine metabolism|Pyrimidine metabolism
82634	9.7024	0	19.4048	Inf	Inf	0.0258799	0.294259	Up	0.000779459	0.000152035	3.69e-05	0.099899	0.426461	0.0841634	rpa1	DNA-directed RNA polymerase I subunit rpa1	predicted protein [Laccaria bicolor S238N-H82]	GO:0005829,GO:0005736,GO:0005730,GO:0003677,GO:0003899,GO:0008270,GO:0006360	cytosol|DNA-directed RNA polymerase I complex|nucleolus|DNA binding|DNA-directed RNA polymerase activity|zinc ion binding|transcription from RNA polymerase I promoter	ko03020,ko00230,ko00240	RNA polymerase|Purine metabolism|Pyrimidine metabolism
82643	88.2947	161.065	15.5243	0.0963852	-3.37504	0.0011513	0.0329352	Down	6.34462	9.65538	15.0416	0.897441	1.74208	0.580351			hypothetical protein K503DRAFT_730208 [Rhizopogon vinicolor AM-OR11-026]
82650	10.7384	0	21.4769	Inf	Inf	0.0173054	0.228397	Up	0.000397943	0.000174303	2.91e-05	0.304053	0.176264	0.112598	rpa1	DNA-directed RNA polymerase I subunit rpa1	predicted protein [Laccaria bicolor S238N-H82]	GO:0005829,GO:0005736,GO:0005730,GO:0003677,GO:0003899,GO:0008270,GO:0006360	cytosol|DNA-directed RNA polymerase I complex|nucleolus|DNA binding|DNA-directed RNA polymerase activity|zinc ion binding|transcription from RNA polymerase I promoter	ko03020,ko00230,ko00240	RNA polymerase|Purine metabolism|Pyrimidine metabolism
82778	106.238	40.7237	171.752	4.21749	2.07638	0.026476	0.298874	Up	0.909437	2.39744	0.765527	4.54942	10.2079	3.58686	htyE	2-oxoglutarate-dependent dioxygenase htyE	hypothetical protein PLEOSDRAFT_1055475 [Pleurotus ostreatus PC15]	GO:0005829,GO:0005634,GO:0051213	cytosol|nucleus|dioxygenase activity
82786	231.977	449.287	14.6662	0.0326432	-4.93707	0.00926706	0.149826	Down	13.7178	0.894713	24.506	0.245743	0.445711	0.692319			hypothetical protein PLEOSDRAFT_1092996 [Pleurotus ostreatus PC15]
82815	8.57156	0	17.1431	Inf	Inf	0.0381039	0.37549	Up	7.39e-07	9.79e-07	0.00296784	0.749185	5.06e-08	0.791099	SVP26	Protein SVP26	hypothetical protein PLEOSDRAFT_1038990, partial [Pleurotus ostreatus PC15]	GO:0030134,GO:0030176,GO:0030173,GO:0097020,GO:0006888,GO:0031505,GO:0006486,GO:0045053,GO:0015031	ER to Golgi transport vesicle|integral component of endoplasmic reticulum membrane|integral component of Golgi membrane|COPII adaptor activity|ER to Golgi vesicle-mediated transport|fungal-type cell wall organization|protein glycosylation|protein retention in Golgi apparatus|protein transport
83261	126.105	24.9621	227.248	9.10372	3.18646	0.0485591	0.431829	Up	1.24284	0.0396479	0.15007	5.48151	7.45521	0.0489691	gbeA	1,4-alpha-glucan-branching enzyme	glycoside hydrolase family 13 protein [Laccaria bicolor S238N-H82]	GO:0003844,GO:0043169,GO:0004553,GO:0005978	1,4-alpha-glucan branching enzyme activity|cation binding|hydrolase activity, hydrolyzing O-glycosyl compounds|glycogen biosynthetic process	ko00500	Starch and sucrose metabolism
83484	19.5248	38.4526	0.596957	0.0155245	-6.00931	0.0445161	0.409673	Down	1.09668	6.02e-06	3.8018	8.87e-07	0.000200376	0.0724055			hypothetical protein PLEOSDRAFT_1092999 [Pleurotus ostreatus PC15]
83997	101.047	4.80916	197.284	41.0226	5.35835	0.0128852	0.186794	Up	1.08e-06	0.000373568	0.40422	0.473393	12.5806	5.23458	be1	1,4-alpha-glucan-branching enzyme	glycoside hydrolase family 13 protein, partial [Pleurotus ostreatus PC15]	GO:0003844,GO:0043169,GO:0004553,GO:0005978	1,4-alpha-glucan branching enzyme activity|cation binding|hydrolase activity, hydrolyzing O-glycosyl compounds|glycogen biosynthetic process	ko00500	Starch and sucrose metabolism
85491	73.7689	120.358	27.1797	0.225823	-2.14673	0.0378904	0.374216	Down	2.79013	3.98973	2.21077	0.72568	0.608936	0.846206
86349	11.8951	23.7902	0	0	#NAME?	0.035406	0.358888	Down	2.76005	0.10553	0.370957	2.79e-07	0.000220827	0.000995538	plyA	Probable pectate lyase A	polysaccharide lyase family 1 protein [Pleurotus ostreatus PC15]	GO:0005576,GO:0070051,GO:0046872,GO:0030570,GO:0071555,GO:0045490	extracellular region|fibrinogen binding|metal ion binding|pectate lyase activity|cell wall organization|pectin catabolic process	ko02024,ko00040	Quorum sensing|Pentose and glucuronate interconversions
86545	15.5589	31.1179	0	0	#NAME?	0.0484593	0.431275	Down	1.74411	7.05e-18	11.9773	2.06e-27	2.26e-25	1.69e-14
87359	485	13.4302	956.57	71.2253	6.15432	3.12e-11	8.95e-09	Up	5.8e-05	0.154359	0.601026	15.9285	26.3591	16.9664			hypothetical protein PLEOSDRAFT_1055831 [Pleurotus ostreatus PC15]
87453	3551.11	72.1607	7030.07	97.4224	6.60618	1.29e-13	5.76e-11	Up	3.19126	1.05494	0.000420021	90.452	195.867	135.41	SPAC32A11.02c	Uncharacterized protein C32A11.02c	hypothetical protein PLEOSDRAFT_1055831 [Pleurotus ostreatus PC15]
87495	1755.22	0.30308	3510.14	11581.6	13.4995	8.47e-19	1.31e-15	Up	0.0210652	0.00587239	4.26e-06	29.8399	87.9793	67.638	SPAC32A11.02c	Uncharacterized protein C32A11.02c	hypothetical protein PLEOSDRAFT_1055831 [Pleurotus ostreatus PC15]
87706	102.404	17.6657	187.143	10.5936	3.40512	0.000621021	0.020384	Up	0.131578	0.284657	0.856266	2.94198	5.92491	5.88211	SPAC32A11.02c	Uncharacterized protein C32A11.02c	hypothetical protein PLEOSDRAFT_1055831 [Pleurotus ostreatus PC15]
87938	42.7041	1.37405	84.0342	61.1583	5.93448	0.000787004	0.024688	Up	0.00295846	0.000213835	0.188434	1.34865	6.95655	2.91945	lamB	Lactam utilization protein lamB	lactam utilization protein lamb [Lentinula edodes]	GO:0003824,GO:0005975,GO:0006807	catalytic activity|carbohydrate metabolic process|nitrogen compound metabolic process
88126	19.5414	39.0828	0	0	#NAME?	0.000903766	0.0273702	Down	8.71e-05	2.3459	1.75076	0.00361691	0.000371586	0.000101473	lamB	Lactam utilization protein lamB	lamb YcsF family protein [Rhizopogon vinicolor AM-OR11-026]	GO:0003824,GO:0005975,GO:0006807	catalytic activity|carbohydrate metabolic process|nitrogen compound metabolic process
88616	10.7976	21.2966	0.298478	0.0140153	-6.15685	0.0343128	0.351831	Down	0.866769	1.33003	0.678611	1.26e-11	2.53e-18	0.0433697			hypothetical protein PLEOSDRAFT_158854 [Pleurotus ostreatus PC15]
88777	668.714	979.351	358.078	0.365627	-1.45155	0.0460403	0.418606	Down	71.1495	64.3965	53.3044	17.6964	38.6848	16.6469			hypothetical protein PLEOSDRAFT_1110054 [Pleurotus ostreatus PC15]
88792	44.915	76.8888	12.9412	0.168311	-2.5708	0.0380582	0.375165	Down	1.87662	4.38802	3.28778	0.941945	0.0142163	0.811401			hypothetical protein PLEOSDRAFT_1112459 [Pleurotus ostreatus PC15]
90032	38.1114	67.229	8.9938	0.133779	-2.90208	0.0256537	0.292784	Down	2.95429	4.20805	1.42024	0.531713	0.585195	0.0636924			hypothetical protein PLEOSDRAFT_1112459 [Pleurotus ostreatus PC15]
90584	2418.46	200.232	4636.69	23.1566	4.53335	1.76e-08	2.81e-06	Up	8.09822	9.2559	7.42957	240.164	202.049	170.916			hypothetical protein PLEOSDRAFT_1091114 [Pleurotus ostreatus PC15]
92280	2151.79	32.1981	4271.39	132.659	7.05158	1.55e-14	8.62e-12	Up	3.30221	0.936425	0.000580814	196.184	198.745	178.042			hypothetical protein PLEOSDRAFT_1091114 [Pleurotus ostreatus PC15]
92307	129.852	34.6021	225.102	6.50545	2.70165	0.00311036	0.0691784	Up	0.530425	1.48664	1.66287	8.04959	9.54458	8.47025			hypothetical protein PLEOSDRAFT_1091114 [Pleurotus ostreatus PC15]
92755	12.7252	24.8534	0.596957	0.0240192	-5.37967	0.0326902	0.342012	Down	1.29e-05	1.9796	2.89343	1.98e-16	1.25e-05	0.131583
92759	78.8286	15.6323	142.025	9.08535	3.18354	0.00272748	0.0627797	Up	1.35524	0.495735	1.12263	7.62347	8.47225	12.8477
92766	518.735	771.501	265.969	0.344742	-1.53641	0.0391693	0.381119	Down	81.1032	94.1933	76.5722	24.9018	49.7623	17.5668
94337	641.466	53.2612	1229.67	23.0876	4.52904	9.2e-08	1.21e-05	Up	1.33375	0.82627	0.119447	14.5995	22.8335	17.4971	ROX1	Repressor ROX1	hypothetical protein CY34DRAFT_807072 [Suillus luteus UH-Slu-Lm8-n1]	GO:0000790,GO:0000987,GO:0008301,GO:0043565,GO:0001135,GO:0001078,GO:0071470,GO:0000122,GO:0097201,GO:0006351	nuclear chromatin|core promoter proximal region sequence-specific DNA binding|DNA binding, bending|sequence-specific DNA binding|transcription factor activity, RNA polymerase II transcription factor recruiting|transcriptional repressor activity, RNA polymerase II core promoter proximal region sequence-specific binding|cellular response to osmotic stress|negative regulation of transcription from R…
94421	443.251	16.673	869.83	52.17	5.70515	4.65e-10	1.06e-07	Up	0.194757	0.348549	0.13106	8.72073	16.5911	13.1302	ROX1	Repressor ROX1	hypothetical protein CY34DRAFT_807072 [Suillus luteus UH-Slu-Lm8-n1]	GO:0000790,GO:0000987,GO:0008301,GO:0043565,GO:0001135,GO:0001078,GO:0071470,GO:0000122,GO:0097201,GO:0006351	nuclear chromatin|core promoter proximal region sequence-specific DNA binding|DNA binding, bending|sequence-specific DNA binding|transcription factor activity, RNA polymerase II transcription factor recruiting|transcriptional repressor activity, RNA polymerase II core promoter proximal region sequence-specific binding|cellular response to osmotic stress|negative regulation of transcription from R…
96024	97.7232	1.21232	194.234	160.217	7.32388	2.1e-08	3.27e-06	Up	0.106801	1.02e-06	3.08e-12	7.36129	5.80636	2.69724			hypothetical protein PLEOSDRAFT_1100190 [Pleurotus ostreatus PC15]
96144	37.8892	67.5421	8.2364	0.121945	-3.0357	0.0188292	0.240779	Down	3.9555	2.08839	2.9136	2.16e-14	1.04023	0.0790828	DLD	D-lactate dehydrogenase [cytochrome], mitochondrial	hypothetical protein PLEOSDRAFT_1035245 [Pleurotus ostreatus PC15]	GO:0005739,GO:0005524,GO:0004458,GO:0008720,GO:0050660,GO:0019154,GO:0008891,GO:0042802,GO:0051596	mitochondrion|ATP binding|D-lactate dehydrogenase (cytochrome) activity|D-lactate dehydrogenase activity|flavin adenine dinucleotide binding|glycolate dehydrogenase activity|glycolate oxidase activity|identical protein binding|methylglyoxal catabolic process	ko00620	Pyruvate metabolism
96372	367.127	52.7003	681.554	12.9327	3.69295	1.12e-05	0.000770618	Up	1.48305	1.48553	0.969903	18.7178	17.1196	18.1069			hypothetical protein PLEOSDRAFT_1100190 [Pleurotus ostreatus PC15]
96489	42.0818	73.2958	10.8678	0.148274	-2.75366	0.0282989	0.31301	Down	1.33748	2.00222	3.22458	0.0245702	0.645854	0.399383	DLD	D-lactate dehydrogenase [cytochrome], mitochondrial	hypothetical protein PLEOSDRAFT_1035245 [Pleurotus ostreatus PC15]	GO:0005739,GO:0005524,GO:0004458,GO:0008720,GO:0050660,GO:0019154,GO:0008891,GO:0042802,GO:0051596	mitochondrion|ATP binding|D-lactate dehydrogenase (cytochrome) activity|D-lactate dehydrogenase activity|flavin adenine dinucleotide binding|glycolate dehydrogenase activity|glycolate oxidase activity|identical protein binding|methylglyoxal catabolic process	ko00620	Pyruvate metabolism
96886	56.431	111.907	0.95493	0.00853324	-6.87269	0.00286435	0.0650075	Down	4.7347	10.7971	0.696798	1.64e-06	0.122465	4.27e-06	hxnY	2-oxoglutarate-Fe(II) type oxidoreductase hxnY	hypothetical protein PLEOSDRAFT_153877 [Pleurotus ostreatus PC15]	GO:0051213,GO:0046872	dioxygenase activity|metal ion binding
97503	8.21536	16.4307	0	0	#NAME?	0.0426544	0.3994	Down	0.25247	1.66427	1.28256	0.00380829	4.28e-09	7.19e-16			hypothetical protein PLEOSDRAFT_1114155 [Pleurotus ostreatus PC15]
97777	8.4947	16.9894	0	0	#NAME?	0.0351035	0.356994	Down	2.00889	0.196705	0.592884	3.67e-101	0	1.33e-27	At1g77060	Carboxyvinyl-carboxyphosphonate phosphorylmutase, chloroplastic	hypothetical protein PLEOSDRAFT_1079137 [Pleurotus ostreatus PC15]	GO:0005737,GO:0000287,GO:0046421,GO:0016833,GO:0046912,GO:0006113,GO:0006097,GO:0019629	cytoplasm|magnesium ion binding|methylisocitrate lyase activity|oxo-acid-lyase activity|transferase activity, transferring acyl groups, acyl groups converted into alkyl on transfer|fermentation|glyoxylate cycle|propionate catabolic process, 2-methylcitrate cycle
97870	12.0669	0	24.1338	Inf	Inf	0.0104833	0.162365	Up	4.5e-12	2.58e-07	8.41e-11	2.36482	0.241155	2.41616			hypothetical protein PLEOSDRAFT_1114155 [Pleurotus ostreatus PC15]
97906	398.178	796.356	0	0	#NAME?	0.0169581	0.22531	Down	85.5623	1.03284	0.545351	1.45e-08	0.000536295	1.39e-08	At1g77060	Carboxyvinyl-carboxyphosphonate phosphorylmutase, chloroplastic	hypothetical protein PLEOSDRAFT_1079137 [Pleurotus ostreatus PC15]	GO:0047529,GO:0046872,GO:0051187	2,3-dimethylmalate lyase activity|metal ion binding|cofactor catabolic process
98309	14.8422	29.6843	0	0	#NAME?	0.0137244	0.194888	Down	2.44755	0.688714	0.00853683	3.31e-06	0.000207661	0.000189517	ACX1	Peroxisomal acyl-coenzyme A oxidase 1	hypothetical protein PLEOSDRAFT_1114153 [Pleurotus ostreatus PC15]	GO:0005777,GO:0009506,GO:0003995,GO:0003997,GO:0009055,GO:0000062,GO:0050660,GO:0052890,GO:0006635,GO:0033539,GO:0009695,GO:0055088,GO:0001676,GO:0046686,GO:0009620,GO:0009611	peroxisome|plasmodesma|acyl-CoA dehydrogenase activity|acyl-CoA oxidase activity|electron carrier activity|fatty-acyl-CoA binding|flavin adenine dinucleotide binding|oxidoreductase activity, acting on the CH-CH group of donors, with a flavin as acceptor|fatty acid beta-oxidation|fatty acid beta-oxidation using acyl-CoA dehydrogenase|jasmonic acid biosynthetic process|lipid homeostasis|long-chain …	ko04146,ko04024,ko00071,ko00592,ko01040	Peroxisome|cAMP signaling pathway|Fatty acid degradation|alpha-Linolenic acid metabolism|Biosynthesis of unsaturated fatty acids
98321	35.8674	10.3658	61.3689	5.9203	2.56567	0.0497065	0.438093	Up	0.216586	0.00380872	0.753382	3.23906	1.43483	1.64333	ACX1	Peroxisomal acyl-coenzyme A oxidase 1	hypothetical protein PLEOSDRAFT_1114153 [Pleurotus ostreatus PC15]	GO:0005777,GO:0009506,GO:0003995,GO:0003997,GO:0009055,GO:0000062,GO:0050660,GO:0052890,GO:0006635,GO:0033539,GO:0009695,GO:0055088,GO:0001676,GO:0046686,GO:0009620,GO:0009611	peroxisome|plasmodesma|acyl-CoA dehydrogenase activity|acyl-CoA oxidase activity|electron carrier activity|fatty-acyl-CoA binding|flavin adenine dinucleotide binding|oxidoreductase activity, acting on the CH-CH group of donors, with a flavin as acceptor|fatty acid beta-oxidation|fatty acid beta-oxidation using acyl-CoA dehydrogenase|jasmonic acid biosynthetic process|lipid homeostasis|long-chain …	ko04146,ko04024,ko00071,ko00592,ko01040	Peroxisome|cAMP signaling pathway|Fatty acid degradation|alpha-Linolenic acid metabolism|Biosynthesis of unsaturated fatty acids
98360	94.8016	24.0509	165.552	6.88343	2.78313	0.0057728	0.108156	Up	1.6313	0.624027	0.57958	5.87542	8.8149	5.70875	MTB	N6-adenosine-methyltransferase non-catalytic subunit MTB	hypothetical protein PLEOSDRAFT_1048547, partial [Pleurotus ostreatus PC15]	GO:0036396,GO:0005654,GO:0005634,GO:0016422,GO:0003729,GO:0061157,GO:0080009,GO:0000398,GO:0001510,GO:0019827	MIS complex|nucleoplasm|nucleus|mRNA (2'-O-methyladenosine-N6-)-methyltransferase activity|mRNA binding|mRNA destabilization|mRNA methylation|mRNA splicing, via spliceosome|RNA methylation|stem cell population maintenance
98591	22.0326	0	44.0652	Inf	Inf	0.000396814	0.0144036	Up	2.12e-08	0.00963829	0.000236429	0.501221	1.28312	1.86601	ACX1.2	Putative peroxisomal acyl-coenzyme A oxidase 1.2	hypothetical protein PLEOSDRAFT_1114153 [Pleurotus ostreatus PC15]	GO:0005777,GO:0009506,GO:0003995,GO:0003997,GO:0009055,GO:0000062,GO:0050660,GO:0052890,GO:0006635,GO:0033539,GO:0009695,GO:0055088,GO:0001676,GO:0046686,GO:0009620,GO:0009611	peroxisome|plasmodesma|acyl-CoA dehydrogenase activity|acyl-CoA oxidase activity|electron carrier activity|fatty-acyl-CoA binding|flavin adenine dinucleotide binding|oxidoreductase activity, acting on the CH-CH group of donors, with a flavin as acceptor|fatty acid beta-oxidation|fatty acid beta-oxidation using acyl-CoA dehydrogenase|jasmonic acid biosynthetic process|lipid homeostasis|long-chain …	ko04146,ko04024,ko00071,ko00592,ko01040	Peroxisome|cAMP signaling pathway|Fatty acid degradation|alpha-Linolenic acid metabolism|Biosynthesis of unsaturated fatty acids
98716	45.0158	5.45543	84.5761	15.5031	3.95448	0.00562174	0.106119	Up	0.554577	0.00844419	0.0011159	5.09184	0.845345	2.69819	ACX1	Peroxisomal acyl-coenzyme A oxidase 1	hypothetical protein PLEOSDRAFT_1114153 [Pleurotus ostreatus PC15]	GO:0005777,GO:0009506,GO:0003995,GO:0003997,GO:0009055,GO:0000062,GO:0050660,GO:0052890,GO:0006635,GO:0033539,GO:0009695,GO:0055088,GO:0001676,GO:0046686,GO:0009620,GO:0009611	peroxisome|plasmodesma|acyl-CoA dehydrogenase activity|acyl-CoA oxidase activity|electron carrier activity|fatty-acyl-CoA binding|flavin adenine dinucleotide binding|oxidoreductase activity, acting on the CH-CH group of donors, with a flavin as acceptor|fatty acid beta-oxidation|fatty acid beta-oxidation using acyl-CoA dehydrogenase|jasmonic acid biosynthetic process|lipid homeostasis|long-chain …	ko04146,ko04024,ko00071,ko00592,ko01040	Peroxisome|cAMP signaling pathway|Fatty acid degradation|alpha-Linolenic acid metabolism|Biosynthesis of unsaturated fatty acids
99265	8.93277	0	17.8655	Inf	Inf	0.0345276	0.353321	Up	1.14e-05	4.93e-05	0.000127843	0.638086	1.49598	0.0230307	SPAC1142.04	Uncharacterized NOC2 family protein C1142.04	hypothetical protein PLEOSDRAFT_1048190 [Pleurotus ostreatus PC15]	GO:0030690,GO:0030691,GO:0005730,GO:0005654,GO:0042273,GO:0000054,GO:0042254	Noc1p-Noc2p complex|Noc2p-Noc3p complex|nucleolus|nucleoplasm|ribosomal large subunit biogenesis|ribosomal subunit export from nucleus|ribosome biogenesis
99922	23.746	46.2981	1.19391	0.0257875	-5.27718	0.00411864	0.0851595	Down	1.05904	3.27744	5.43356	1.96e-19	1.31e-14	0.295004			hypothetical protein PLEOSDRAFT_1079122 [Pleurotus ostreatus PC15]
100060	98.2122	19.2704	177.154	9.19307	3.20055	0.0213284	0.261631	Up	2.12239	1.16283	0.451712	0.994214	16.3953	18.7022			hypothetical protein PLEOSDRAFT_1090605 [Pleurotus ostreatus PC15]	GO:0031225,GO:0005576,GO:0005886	anchored component of membrane|extracellular region|plasma membrane
100097	10.9214	21.8427	0	0	#NAME?	0.014428	0.201783	Down	2.78841	1.27e-06	3.69432	1.22e-09	0.000419593	5.52e-06			hypothetical protein PLEOSDRAFT_1090605 [Pleurotus ostreatus PC15]
100150	75.1795	142.496	7.86295	0.0551801	-4.17971	0.000247618	0.00990786	Down	0.933099	3.25342	3.28892	0.0810792	0.0743521	0.305939			hypothetical protein PLEOSDRAFT_162160 [Pleurotus ostreatus PC15]
100373	199.742	380.322	19.1614	0.050382	-4.31095	0.00220436	0.0535077	Down	0.987821	7.62086	8.45734	0.451132	0.165473	0.335658	SFU1	Suppressor of ferric uptake 1	hypothetical protein PLEOSDRAFT_1059069 [Pleurotus ostreatus PC15]	GO:0030424,GO:0005634,GO:0043204,GO:0005667,GO:0003682,GO:0001162,GO:0000981,GO:0001085,GO:0001228,GO:0008270,GO:0048646,GO:0009887,GO:0048468,GO:0048565,GO:0009957,GO:0007507,GO:0000122,GO:0045944,GO:0007283,GO:0019827	axon|nucleus|perikaryon|transcription factor complex|chromatin binding|RNA polymerase II intronic transcription regulatory region sequence-specific DNA binding|RNA polymerase II transcription factor activity, sequence-specific DNA binding|RNA polymerase II transcription factor binding|transcriptional activator activity, RNA polymerase II transcription regulatory region sequence-specific binding|z…
100444	50.2333	94.6501	5.81662	0.061454	-4.02435	0.0015757	0.0416495	Down	0.377718	2.02109	1.7928	0.144167	0.0777568	0.0533256	SFU1	Suppressor of ferric uptake 1	hypothetical protein PLEOSDRAFT_1059069 [Pleurotus ostreatus PC15]	GO:0030424,GO:0005634,GO:0043204,GO:0005667,GO:0003682,GO:0001162,GO:0000981,GO:0001085,GO:0001228,GO:0008270,GO:0048646,GO:0009887,GO:0048468,GO:0048565,GO:0009957,GO:0007507,GO:0000122,GO:0045944,GO:0007283,GO:0019827	axon|nucleus|perikaryon|transcription factor complex|chromatin binding|RNA polymerase II intronic transcription regulatory region sequence-specific DNA binding|RNA polymerase II transcription factor activity, sequence-specific DNA binding|RNA polymerase II transcription factor binding|transcriptional activator activity, RNA polymerase II transcription regulatory region sequence-specific binding|z…
100597	282.061	18.0267	546.095	30.2937	4.92095	8.77e-08	1.16e-05	Up	0.680438	0.738708	0.172405	17.4965	14.5784	19.5384	lcf2	Long-chain-fatty-acid--CoA ligase 2	hypothetical protein PLEOSDRAFT_1059065 [Pleurotus ostreatus PC15]	GO:0005737,GO:0000329,GO:0005794,GO:0005524,GO:0102391,GO:0090432,GO:0035336,GO:0006499	cytoplasm|fungal-type vacuole membrane|Golgi apparatus|ATP binding|decanoate--CoA ligase activity|myristoyl-CoA ligase activity|long-chain fatty-acyl-CoA metabolic process|N-terminal protein myristoylation	ko04216,ko02024,ko04146,ko00061,ko00071	Ferroptosis|Quorum sensing|Peroxisome|Fatty acid biosynthesis|Fatty acid degradation
100630	55.8059	100.866	10.7458	0.106536	-3.23059	0.00519003	0.100504	Down	5.58343	3.05277	2.08559	0.863857	0.327121	8.1e-08	sla1	La protein homolog	hypothetical protein PLEOSDRAFT_1059064 [Pleurotus ostreatus PC15]	GO:0030529,GO:0005634,GO:0000166,GO:0003723,GO:0006386,GO:0042779,GO:0034414	intracellular ribonucleoprotein complex|nucleus|nucleotide binding|RNA binding|termination of RNA polymerase III transcription|tRNA 3'-trailer cleavage|tRNA 3'-trailer cleavage, endonucleolytic
100656	94.186	170.615	17.7566	0.104074	-3.26433	0.00149935	0.04014	Down	1.1553	2.5626	1.1951	0.214257	0.0240013	0.324876	NUP192	Nucleoporin NUP192	hypothetical protein SERLA73DRAFT_47593 [Serpula lacrymans var. lacrymans S7.3]	GO:0005737,GO:0016020,GO:0005635,GO:0031965,GO:0034399,GO:0005643,GO:0044611,GO:0005654,GO:0017056,GO:0031047,GO:0075733,GO:0007077,GO:0006406,GO:0051292,GO:0006913,GO:0000059,GO:0016925,GO:1900034,GO:0010827,GO:0006409,GO:0016032,GO:0019083	cytoplasm|membrane|nuclear envelope|nuclear membrane|nuclear periphery|nuclear pore|nuclear pore inner ring|nucleoplasm|structural constituent of nuclear pore|gene silencing by RNA|intracellular transport of virus|mitotic nuclear envelope disassembly|mRNA export from nucleus|nuclear pore complex assembly|nucleocytoplasmic transport|protein import into nucleus, docking|protein sumoylation|regulati…	ko03013	RNA transport
100659	316.96	507.876	126.044	0.248179	-2.01055	0.027404	0.305932	Down	41.5559	13.9508	16.6068	2.01015	15.6949	0.653714	sft2	Protein transport protein sft2	hypothetical protein PLEOSDRAFT_1059060 [Pleurotus ostreatus PC15]	GO:0005829,GO:0000139,GO:0000138,GO:0016021,GO:0015031,GO:0042147	cytosol|Golgi membrane|Golgi trans cisterna|integral component of membrane|protein transport|retrograde transport, endosome to Golgi
101265	39.5755	1.5154	77.6356	51.2312	5.67895	0.000251575	0.0100221	Up	0.147759	4.55e-05	4.96e-20	1.96583	4.11517	2.23324			hypothetical protein PLEOSDRAFT_177083 [Pleurotus ostreatus PC15]
101391	62.6994	12.5077	112.891	9.02572	3.17404	0.00412826	0.0852477	Up	0.00365017	2.27278	0.124351	4.36251	10.0667	9.48829			hypothetical protein PLEOSDRAFT_177083 [Pleurotus ostreatus PC15]
101740	12.6011	24.8991	0.303116	0.0121738	-6.36008	0.0201442	0.252006	Down	6.35e-08	0.778984	0.604893	0.00954436	0.00240308	0.0012422			hypothetical protein PLEOSDRAFT_1114140 [Pleurotus ostreatus PC15]
101918	79.8618	11.9183	147.805	12.4015	3.63245	0.00093143	0.0279502	Up	0.321638	0.0999171	0.000115294	1.64912	1.87359	1.91108	umv1	Spore development regulator umv1	hypothetical protein PYCCODRAFT_656741 [Pycnoporus coccineus BRFM310]	GO:0005634,GO:0009405,GO:0006355,GO:0030435,GO:0006351	nucleus|pathogenesis|regulation of transcription, DNA-templated|sporulation resulting in formation of a cellular spore|transcription, DNA-templated
101994	209.36	65.32	353.399	5.41027	2.4357	0.0044215	0.0894942	Up	3.99352	0.797666	3.85982	9.99984	22.4921	16.8815			hypothetical protein PLEOSDRAFT_177083 [Pleurotus ostreatus PC15]
102197	52.8417	88.2096	17.4738	0.198094	-2.33574	0.0364696	0.365658	Down	2.86133	1.24104	1.76015	0.306129	0.765955	0.150599	SPBC1683.05	Uncharacterized permease C1683.05	hypothetical protein PLEOSDRAFT_1048883 [Pleurotus ostreatus PC15]	GO:0005794,GO:0000139,GO:0016021,GO:0005886,GO:0015205,GO:0022857,GO:0015837,GO:0015851	Golgi apparatus|Golgi membrane|integral component of membrane|plasma membrane|nucleobase transmembrane transporter activity|transmembrane transporter activity|amine transport|nucleobase transport
102286	34.8659	69.7319	0	0	#NAME?	0.00739503	0.128873	Down	1.95294	0.000764963	6.23335	6.66e-15	3.05e-09	5.7e-05	umv1	Spore development regulator umv1	hypothetical protein PLEOSDRAFT_162177 [Pleurotus ostreatus PC15]	GO:0005634,GO:0009405,GO:0006355,GO:0030435,GO:0006351	nucleus|pathogenesis|regulation of transcription, DNA-templated|sporulation resulting in formation of a cellular spore|transcription, DNA-templated
102515	12.5158	0	25.0315	Inf	Inf	0.0381594	0.375523	Up	8.3e-05	0.00893214	6.78e-05	0.000762093	0.252671	1.37793	sfc9	Putative transcription factor tau subunit sfc9	hypothetical protein PLEOSDRAFT_1097980 [Pleurotus ostreatus PC15]	GO:0005829,GO:0005634,GO:0000127,GO:0006355,GO:0006383	cytosol|nucleus|transcription factor TFIIIC complex|regulation of transcription, DNA-templated|transcription from RNA polymerase III promoter
103338	64.2443	0.695335	127.793	183.786	7.52189	3.85e-07	4.21e-05	Up	0.000873973	0.0201269	0.00161527	2.16758	1.28236	0.578154	umv1	Spore development regulator umv1	velvet factor [Lentinula edodes]	GO:0005634,GO:0009405,GO:0006355,GO:0030435,GO:0006351	nucleus|pathogenesis|regulation of transcription, DNA-templated|sporulation resulting in formation of a cellular spore|transcription, DNA-templated
104158	161.263	251.422	71.1046	0.28281	-1.82209	0.0366844	0.366939	Down	8.06424	7.1328	9.66401	4.0309	0.136839	3.42486	epoA	Putative epoxide hydrolase	hypothetical protein PLEOSDRAFT_1094819 [Pleurotus ostreatus PC15]	GO:0033961,GO:0004301,GO:0019439	cis-stilbene-oxide hydrolase activity|epoxide hydrolase activity|aromatic compound catabolic process
104757	55.9777	100.686	11.2698	0.111931	-3.15932	0.00731645	0.127884	Down	1.67104	4.51882	5.20706	0.216005	0.401181	0.776959			hypothetical protein K443DRAFT_680328 [Laccaria amethystina LaAM-08-1]	GO:0000166,GO:0003723	nucleotide binding|RNA binding
105077	571.638	211.549	931.727	4.40431	2.13892	0.00546601	0.104009	Up	9.79725	2.23175	6.65996	26.7756	22.0781	38.1287	gsk3	Protein kinase gsk3	hypothetical protein PLEOSDRAFT_1059568 [Pleurotus ostreatus PC15]	GO:0005829,GO:0005634,GO:0005524,GO:0004672,GO:0004674,GO:0004712,GO:0004713,GO:0051301,GO:0007067,GO:0051984,GO:0006468,GO:0033047	cytosol|nucleus|ATP binding|protein kinase activity|protein serine/threonine kinase activity|protein serine/threonine/tyrosine kinase activity|protein tyrosine kinase activity|cell division|mitotic nuclear division|positive regulation of chromosome segregation|protein phosphorylation|regulation of mitotic sister chromatid segregation	ko04110,ko04510,ko04550,ko04012,ko04150,ko04151,ko04310,ko04340,ko04341,ko04390	Cell cycle|Focal adhesion|Signaling pathways regulating pluripotency of stem cells|ErbB signaling pathway|mTOR signaling pathway|PI3K-Akt signaling pathway|Wnt signaling pathway|Hedgehog signaling pathway|Hedgehog signaling pathway - fly|Hippo signaling pathway
105160	134.649	58.4782	210.819	3.60509	1.85003	0.0433064	0.40269	Up	2.61776	0.528768	0.663003	2.57315	4.2189	7.52134	CSC1	Calcium permeable stress-gated cation channel 1	hypothetical protein PLEOSDRAFT_1079498 [Pleurotus ostreatus PC15]	GO:0016021,GO:0005227,GO:0006812	integral component of membrane|calcium activated cation channel activity|cation transport
105322	20.3257	3.07611	37.5752	12.2152	3.6106	0.0370664	0.36952	Up	0.0274102	0.217382	0.0857562	2.32218	0.461891	1.58692			hypothetical protein PLEOSDRAFT_1098190 [Pleurotus ostreatus PC15]
105472	1221.69	181.263	2262.12	12.4798	3.64152	6.18e-06	0.000459508	Up	6.1146	0.00347974	0.427	28.2594	31.2068	22.8079	SPF1	Manganese-transporting ATPase 1	ATPase [Coprinopsis cinerea okayama7	GO:0005783,GO:0030176,GO:0005887,GO:0005524,GO:0019829,GO:0046872,GO:0070588,GO:0006874	endoplasmic reticulum|integral component of endoplasmic reticulum membrane|integral component of plasma membrane|ATP binding|cation-transporting ATPase activity|metal ion binding|calcium ion transmembrane transport|cellular calcium ion homeostasis
105570	19.5897	39.1794	0	0	#NAME?	0.000696321	0.0223338	Down	2.52715	1.16e-09	2.71678	1.04e-09	2.02e-05	1.6e-05	cta4	Manganese-transporting ATPase 4	hypothetical protein PLEOSDRAFT_62301 [Pleurotus ostreatus PC15]	GO:0005783,GO:0030176,GO:0005887,GO:0005524,GO:0019829,GO:0046872,GO:0070588,GO:0006874	endoplasmic reticulum|integral component of endoplasmic reticulum membrane|integral component of plasma membrane|ATP binding|cation-transporting ATPase activity|metal ion binding|calcium ion transmembrane transport|cellular calcium ion homeostasis
105632	8.34405	0	16.6881	Inf	Inf	0.0432801	0.402532	Up	0.000584842	6.59e-06	5.65e-09	0.245585	0.823134	0.00122974	SPF1	Manganese-transporting ATPase 1	hypothetical protein PLEOSDRAFT_62301 [Pleurotus ostreatus PC15]	GO:0005783,GO:0030176,GO:0005887,GO:0005524,GO:0019829,GO:0046872,GO:0070588,GO:0006874	endoplasmic reticulum|integral component of endoplasmic reticulum membrane|integral component of plasma membrane|ATP binding|cation-transporting ATPase activity|metal ion binding|calcium ion transmembrane transport|cellular calcium ion homeostasis
105817	69.1216	10.0828	128.16	12.7108	3.66798	0.00113302	0.0325299	Up	0.659003	6.61e-09	0.837205	10.1285	3.78257	6.53758	RPS14	40S ribosomal protein S14	hypothetical protein PLEOSDRAFT_1068404 [Pleurotus ostreatus PC15]	GO:0005840,GO:0003735,GO:0006412	ribosome|structural constituent of ribosome|translation	ko03010	Ribosome
106375	119.347	50.4257	188.268	3.73357	1.90055	0.038678	0.378276	Up	2.06288	2.08712	0.620402	5.47921	7.43532	5.82697	MT2	Sphingolipid C9-methyltransferase 2	hypothetical protein PLEOSDRAFT_171277 [Pleurotus ostreatus PC15]	GO:0016021,GO:0008168,GO:0006665	integral component of membrane|methyltransferase activity|sphingolipid metabolic process
106420	161.009	28.4895	293.529	10.303	3.365	0.000368299	0.0135941	Up	3.31012	0.000769268	4.61e-05	14.6743	7.58503	11.9945	MT2	Sphingolipid C9-methyltransferase 2	hypothetical protein PLEOSDRAFT_171277 [Pleurotus ostreatus PC15]	GO:0016021,GO:0008168,GO:0006665	integral component of membrane|methyltransferase activity|sphingolipid metabolic process
106476	270.616	541.232	0	0	#NAME?	1.17e-16	1.06e-13	Down	16.3677	16.9693	26.2059	0.000667044	0.000230588	0.00913468			hypothetical protein J132_06861 [Termitomyces sp. J132]			ko04150	mTOR signaling pathway
106499	894.242	428.473	1360.01	3.17409	1.66634	0.0203168	0.253579	Up	2.95681	6.54112	5.55624	26.8997	11.4289	13.4686	SPAC11E3.05	Uncharacterized RWD, RING finger and WD repeat-containing protein C11E3.05	hypothetical protein SERLA73DRAFT_57400 [Serpula lacrymans var. lacrymans S7.3]	GO:0000329,GO:0035859,GO:0061630,GO:0008270,GO:0032008,GO:0016567	fungal-type vacuole membrane|Seh1-associated complex|ubiquitin protein ligase activity|zinc ion binding|positive regulation of TOR signaling|protein ubiquitination	ko04150	mTOR signaling pathway
106849	48.7925	94.2131	3.37186	0.0357898	-4.80431	0.000309388	0.0118947	Down	2.39273	2.55759	1.87086	0.0519086	0.0848192	0.111854	COX2	Cytochrome P450 monooxygenase COX2	hypothetical protein PLEOSDRAFT_1049198 [Pleurotus ostreatus PC15]	GO:0016021,GO:0020037,GO:0005506,GO:0004497,GO:0016705,GO:1902086	integral component of membrane|heme binding|iron ion binding|monooxygenase activity|oxidoreductase activity, acting on paired donors, with incorporation or reduction of molecular oxygen|fumagillin biosynthetic process
106920	491.178	903.046	79.3099	0.0878248	-3.50923	1.74e-05	0.0011126	Down	23.3853	22.3666	41.7681	0.0105049	2.77659	5.54633	psiH	Tryptamine 4-monooxygenase	hypothetical protein PLEOSDRAFT_1109025 [Pleurotus ostreatus PC15]	GO:0020037,GO:0005506,GO:0004497,GO:0016705,GO:0045122	heme binding|iron ion binding|monooxygenase activity|oxidoreductase activity, acting on paired donors, with incorporation or reduction of molecular oxygen|aflatoxin biosynthetic process
107033	386.486	625.601	147.371	0.235567	-2.08579	0.00803204	0.136044	Down	17.6979	27.0771	19.7939	5.28112	4.81364	6.28417	COX1	Cytochrome P450 monooxygenase COX1	hypothetical protein PLEOSDRAFT_1109025 [Pleurotus ostreatus PC15]	GO:0020037,GO:0005506,GO:0004497,GO:0016705	heme binding|iron ion binding|monooxygenase activity|oxidoreductase activity, acting on paired donors, with incorporation or reduction of molecular oxygen
107047	21.0562	41.7941	0.31831	0.00761615	-7.03672	0.00134748	0.0370039	Down	7.76712	4.40658	3.26011	1.59e-07	0.0764393	1.7e-20			hypothetical protein PLEOSDRAFT_1109025 [Pleurotus ostreatus PC15]	GO:0020037,GO:0005506,GO:0004497,GO:0016705,GO:0045122	heme binding|iron ion binding|monooxygenase activity|oxidoreductase activity, acting on paired donors, with incorporation or reduction of molecular oxygen|aflatoxin biosynthetic process
107051	93.8239	150.752	36.8955	0.244743	-2.03066	0.0343345	0.351888	Down	6.97396	3.53869	6.03078	0.93868	1.19523	2.15524	COX1	Cytochrome P450 monooxygenase COX1	hypothetical protein PLEOSDRAFT_1109025 [Pleurotus ostreatus PC15]	GO:0020037,GO:0005506,GO:0004497,GO:0016705	heme binding|iron ion binding|monooxygenase activity|oxidoreductase activity, acting on paired donors, with incorporation or reduction of molecular oxygen
107073	232.563	354.961	110.165	0.310358	-1.688	0.0398319	0.384556	Down	10.2137	10.1368	14.8802	3.13715	2.78107	5.91952	COX1	Cytochrome P450 monooxygenase COX1	hypothetical protein PLEOSDRAFT_1109025 [Pleurotus ostreatus PC15]	GO:0020037,GO:0005506,GO:0004497,GO:0016705	heme binding|iron ion binding|monooxygenase activity|oxidoreductase activity, acting on paired donors, with incorporation or reduction of molecular oxygen
107261	19.0537	38.1075	0	0	#NAME?	0.0389505	0.379716	Down	3.31889	2.28e-06	0.411536	1.54e-06	4.7e-06	3.98e-06	STA1	Protein STABILIZED1	hypothetical protein PLEOSDRAFT_1061771 [Pleurotus ostreatus PC15]	GO:0071013,GO:0016020,GO:0016607,GO:0005654,GO:0005634,GO:0005681,GO:0046540,GO:0005682,GO:0050681,GO:0044822,GO:0043021,GO:0003723,GO:0003713,GO:0000398,GO:0045944,GO:0006403,GO:0008380,GO:0000375,GO:0000245,GO:0000244	catalytic step 2 spliceosome|membrane|nuclear speck|nucleoplasm|nucleus|spliceosomal complex|U4/U6 x U5 tri-snRNP complex|U5 snRNP|androgen receptor binding|poly(A) RNA binding|ribonucleoprotein complex binding|RNA binding|transcription coactivator activity|mRNA splicing, via spliceosome|positive regulation of transcription from RNA polymerase II promoter|RNA localization|RNA splicing|RNA splicin…	ko03040	Spliceosome
107274	79.1911	148.334	10.0481	0.0677397	-3.88385	0.000374517	0.0137619	Down	3.64146	2.32291	2.81108	3.76e-06	0.190198	0.445196	prp1	Pre-mRNA-splicing factor prp1	hypothetical protein PLEOSDRAFT_1061771 [Pleurotus ostreatus PC15]	GO:0071013,GO:0016020,GO:0016607,GO:0005654,GO:0005634,GO:0005681,GO:0046540,GO:0005682,GO:0050681,GO:0044822,GO:0043021,GO:0003723,GO:0003713,GO:0000398,GO:0045944,GO:0006403,GO:0008380,GO:0000375,GO:0000245,GO:0000244	catalytic step 2 spliceosome|membrane|nuclear speck|nucleoplasm|nucleus|spliceosomal complex|U4/U6 x U5 tri-snRNP complex|U5 snRNP|androgen receptor binding|poly(A) RNA binding|ribonucleoprotein complex binding|RNA binding|transcription coactivator activity|mRNA splicing, via spliceosome|positive regulation of transcription from RNA polymerase II promoter|RNA localization|RNA splicing|RNA splicin…	ko03040	Spliceosome
107518	37.1393	1.03885	73.2398	70.501	6.13957	0.0193012	0.245115	Up	0.000203962	0.0625079	0.0404381	0.0381712	5.30621	1.89383	SPBC2G5.01	UPF0674 endoplasmic reticulum membrane protein C2G5.01	hypothetical protein PLEOSDRAFT_1063669 [Pleurotus ostreatus PC15]	GO:0005783,GO:0005789,GO:0016021,GO:0005509,GO:0006984	endoplasmic reticulum|endoplasmic reticulum membrane|integral component of membrane|calcium ion binding|ER-nucleus signaling pathway
107698	10.522	0	21.0439	Inf	Inf	0.0186137	0.238926	Up	0.00226027	7.37e-11	2.07e-09	0.218485	0.670996	1.27941	SPBC14F5.10c	LON peptidase N-terminal domain and RING finger protein C14F5.10c	hypothetical protein PLEOSDRAFT_39101 [Pleurotus ostreatus PC15]	GO:0008270	zinc ion binding
107699	19.0634	38.1268	0	0	#NAME?	0.00581604	0.108706	Down	0.523264	2.61062	0.417096	4.05e-08	8.07e-09	2.86e-05	JMJ30	Lysine-specific demethylase JMJ30	hypothetical protein PLEOSDRAFT_1102984 [Pleurotus ostreatus PC15]
107703	1420.71	35.3892	2806.04	79.2908	6.30908	2.19e-12	7.74e-10	Up	1.82431	0.225363	0.000173166	37.8845	57.6704	68.8324	SPBC14F5.10c	LON peptidase N-terminal domain and RING finger protein C14F5.10c	hypothetical protein PLEOSDRAFT_39101 [Pleurotus ostreatus PC15]	GO:0008270	zinc ion binding
107780	11.9863	0	23.9726	Inf	Inf	0.0108686	0.166837	Up	4.64e-09	4.07e-08	5.85e-13	0.342851	0.501651	1.44608	SPBC14F5.10c	LON peptidase N-terminal domain and RING finger protein C14F5.10c	hypothetical protein PLEOSDRAFT_39101 [Pleurotus ostreatus PC15]	GO:0008270	zinc ion binding
107811	73.5928	1.25691	145.929	116.102	6.85924	0.0141143	0.198525	Up	0.0451229	0.0105426	5.33e-05	0.435218	6.30041	1.49968	SPBC14F5.10c	LON peptidase N-terminal domain and RING finger protein C14F5.10c	hypothetical protein PLEOSDRAFT_39101 [Pleurotus ostreatus PC15]	GO:0008270	zinc ion binding
108600	25.6151	45.8784	5.35177	0.116651	-3.09973	0.0418459	0.395029	Down	1.99198	2.26031	1.2377	0.00119523	0.562804	0.123552	PPN1	Endopolyphosphatase	hypothetical protein PLEOSDRAFT_1054864 [Pleurotus ostreatus PC15]	GO:0016021,GO:0005774,GO:0000298	integral component of membrane|vacuolar membrane|endopolyphosphatase activity
109512	1131.96	341.484	1922.44	5.62966	2.49305	0.00104765	0.0305647	Up	38.575	9.46967	18.553	178.285	127.77	85.0673			hypothetical protein PLEOSDRAFT_1088942 [Pleurotus ostreatus PC15]
110341	402.323	780.348	24.2974	0.0311366	-5.00525	0.00046173	0.0161755	Down	4.90857	28.6341	17.7109	0.761686	0.615827	0.359232	pr1	Aspartic protease	hypothetical protein PLEOSDRAFT_1112018 [Pleurotus ostreatus PC15]	GO:0005576,GO:0005775,GO:0004190,GO:0009405	extracellular region|vacuolar lumen|aspartic-type endopeptidase activity|pathogenesis
110382	298.633	559.941	37.3248	0.0666584	-3.90707	0.0248778	0.287055	Down	0.575169	22.992	13.4146	0.269324	0.287462	2.20874	pr1	Aspartic protease	hypothetical protein PLEOSDRAFT_1112018 [Pleurotus ostreatus PC15]	GO:0005576,GO:0004190,GO:0006508	extracellular region|aspartic-type endopeptidase activity|proteolysis
110535	109.222	183.095	35.3494	0.193065	-2.37284	0.0126095	0.183907	Down	3.77199	5.24988	8.88519	1.1796	1.42739	1.12676			hypothetical protein PLEOSDRAFT_175965 [Pleurotus ostreatus PC15]
110655	400.47	683.739	117.202	0.171413	-2.54445	0.00156657	0.0414336	Down	17.3938	15.2748	29.2777	0.0132587	0.289648	11.3837			hypothetical protein PLEOSDRAFT_1092749 [Pleurotus ostreatus PC15]
110659	48.031	82.557	13.505	0.163584	-2.6119	0.0305743	0.328098	Down	1.9933	2.3794	6.7047	0.522963	1.39576	0.00303292			hypothetical protein PLEOSDRAFT_1112018 [Pleurotus ostreatus PC15]
110712	742.123	1482.36	1.89003	0.00127502	-9.61527	5e-10	1.13e-07	Down	21.6568	70.457	90.745	3.83e-05	0.216302	0.0329854			hypothetical protein PLEOSDRAFT_1112018 [Pleurotus ostreatus PC15]
110885	941.453	1879.11	3.79989	0.00202218	-8.94987	1.38e-07	1.73e-05	Down	21.4725	126.34	88.0168	7.61e-05	0.46655	0.0585868			hypothetical protein PLEOSDRAFT_1112018 [Pleurotus ostreatus PC15]
111148	778.765	1556.91	0.616788	0.000396161	-11.3016	2.65e-05	0.00160053	Down	93.3449	5.6e-05	47.0848	3.76e-05	0.027444	0.0359121	CNAG_01239	Chitin deacetylase	carbohydrate esterase family 4 protein [Pleurotus ostreatus PC15]	GO:0004099,GO:0005975,GO:0016042	chitin deacetylase activity|carbohydrate metabolic process|lipid catabolic process
111152	128.486	246.105	10.8674	0.0441574	-4.5012	8.61e-06	0.000614961	Down	5.47262	8.88884	5.53048	0.477916	0.458366	5.29e-05	CNAG_01239	Chitin deacetylase	carbohydrate esterase family 4 protein [Pleurotus ostreatus PC15]	GO:0004099,GO:0005975,GO:0016042	chitin deacetylase activity|carbohydrate metabolic process|lipid catabolic process
111165	10.2629	20.5258	0	0	#NAME?	0.0184664	0.237601	Down	1.2207	0.198585	1.41184	3.58e-27	0.000103424	3.88e-29	CNAG_01239	Chitin deacetylase	carbohydrate esterase family 4 protein [Pleurotus ostreatus PC15]	GO:0004099,GO:0005975,GO:0016042	chitin deacetylase activity|carbohydrate metabolic process|lipid catabolic process
111353	9.06755	18.1351	0	0	#NAME?	0.0301354	0.325151	Down	0.304239	0.458962	0.652397	0.00693541	0.0101398	0.00183708	tfg1	Transcription initiation factor IIF subunit alpha	hypothetical protein PLEOSDRAFT_1092752 [Pleurotus ostreatus PC15]	GO:0005829,GO:0005634,GO:0005674,GO:0003824,GO:0003677,GO:0000991,GO:0032968,GO:0006367	cytosol|nucleus|transcription factor TFIIF complex|catalytic activity|DNA binding|transcription factor activity, core RNA polymerase II binding|positive regulation of transcription elongation from RNA polymerase II promoter|transcription initiation from RNA polymerase II promoter	ko03022	Basal transcription factors
111838	15.8809	31.7619	0	0	#NAME?	0.00245487	0.0579561	Down	1.97844	2.48442	1.82e-14	0.0213875	1.59e-15	0.00726092	SPBC21B10.07	Probable glycosidase C21B10.07	glycoside hydrolase family 16 protein [Pleurotus ostreatus PC15]	GO:0009277,GO:0016021,GO:0004553,GO:0071966	fungal-type cell wall|integral component of membrane|hydrolase activity, hydrolyzing O-glycosyl compounds|fungal-type cell wall polysaccharide metabolic process
111915	414.709	829.101	0.31831	0.000383922	-11.3469	3.39e-18	4.58e-15	Down	41.1796	43.6617	16.8502	0.000462305	0.0581981	0.01546	SPBC21B10.07	Probable glycosidase C21B10.07	glycoside hydrolase family 16 protein [Pleurotus ostreatus PC15]	GO:0009277,GO:0016021,GO:0004553,GO:0071966	fungal-type cell wall|integral component of membrane|hydrolase activity, hydrolyzing O-glycosyl compounds|fungal-type cell wall polysaccharide metabolic process
112868	6887	3288.35	10485.7	3.18873	1.67298	0.0189399	0.241718	Up	250.225	152.466	165.058	836.943	512.679	569.252	rpl101	60S ribosomal protein L1-B	hypothetical protein PLEOSDRAFT_1055807 [Pleurotus ostreatus PC15]	GO:0005829,GO:0022625,GO:0003723,GO:0003735,GO:0002181,GO:0000470,GO:0006412	cytosol|cytosolic large ribosomal subunit|RNA binding|structural constituent of ribosome|cytoplasmic translation|maturation of LSU-rRNA|translation	ko03010	Ribosome
113369	78.2355	129.108	27.3631	0.211939	-2.23828	0.0286737	0.315419	Down	3.47548	6.09382	5.05637	2.28053	0.995707	0.0693934	DLD	D-lactate dehydrogenase [cytochrome], mitochondrial	hypothetical protein PLEOSDRAFT_1076487 [Pleurotus ostreatus PC15]	GO:0005739,GO:0005524,GO:0004458,GO:0008720,GO:0050660,GO:0019154,GO:0008891,GO:0042802,GO:0051596	mitochondrion|ATP binding|D-lactate dehydrogenase (cytochrome) activity|D-lactate dehydrogenase activity|flavin adenine dinucleotide binding|glycolate dehydrogenase activity|glycolate oxidase activity|identical protein binding|methylglyoxal catabolic process	ko00620	Pyruvate metabolism
115165	2016.45	758.379	3274.53	4.3178	2.1103	0.00389978	0.0818783	Up	19.4485	7.46261	21.1329	55.6572	79.4968	85.6298	SPBC16H5.08c	Uncharacterized ABC transporter ATP-binding protein C16H5.08c	hypothetical protein J132_02594 [Termitomyces sp. J132]	GO:0005737,GO:0005829,GO:0005524,GO:0016887,GO:0000056,GO:0042254	cytoplasm|cytosol|ATP binding|ATPase activity|ribosomal small subunit export from nucleus|ribosome biogenesis
117194	55.828	0.347668	111.308	320.157	8.32264	5.18e-07	5.43e-05	Up	1.96e-05	0.0373705	8.15e-07	3.48377	1.07875	4.83419	DCR2	Phosphatase DCR2	hypothetical protein PLEOSDRAFT_1077677 [Pleurotus ostreatus PC15]	GO:0005737,GO:0005524,GO:0016788,GO:0004721,GO:0007049,GO:1900102,GO:0006470,GO:0007089	cytoplasm|ATP binding|hydrolase activity, acting on ester bonds|phosphoprotein phosphatase activity|cell cycle|negative regulation of endoplasmic reticulum unfolded protein response|protein dephosphorylation|traversing start control point of mitotic cell cycle
117200	146.41	270.923	21.8964	0.0808217	-3.62911	0.0216171	0.263676	Down	0.229416	7.05229	9.39124	0.930334	0.518099	0.0174909	PAP14	Probable inactive purple acid phosphatase 14	hypothetical protein PLEOSDRAFT_1077677 [Pleurotus ostreatus PC15]	GO:0005576,GO:0009506,GO:0003993,GO:0046872	extracellular region|plasmodesma|acid phosphatase activity|metal ion binding
117304	57.7098	1.89934	113.52	59.7683	5.90131	0.023165	0.275341	Up	0.056544	0.0042629	0.0332156	3.82534	1.26376	0.00156835	BUD6	Bud site selection protein 6	hypothetical protein PLEOSDRAFT_1043063, partial [Pleurotus ostreatus PC15]	GO:0005935,GO:0005934,GO:0000131,GO:0043332,GO:0000133,GO:0005816,GO:0003779,GO:0005519,GO:0008047,GO:0051017,GO:0030953,GO:0007121,GO:0007118,GO:0030010,GO:0034652,GO:2000251,GO:0090338,GO:0007124,GO:0032880	cellular bud neck|cellular bud tip|incipient cellular bud site|mating projection tip|polarisome|spindle pole body|actin binding|cytoskeletal regulatory protein binding|enzyme activator activity|actin filament bundle assembly|astral microtubule organization|bipolar cellular bud site selection|budding cell apical bud growth|establishment of cell polarity|extrachromosomal circular DNA localization i…
117345	93.6191	9.92221	177.316	17.8706	4.15952	0.000108512	0.00512223	Up	0.679818	0.370432	0.0635964	8.47583	5.15759	7.26185	MPT3	Mitochondrial phosphate carrier protein 3, mitochondrial	hypothetical protein PLEOSDRAFT_1066159 [Pleurotus ostreatus PC15]	GO:0005618,GO:0009507,GO:0016021,GO:0016020,GO:0005743,GO:0005739,GO:0005774,GO:0009651,GO:0006810	cell wall|chloroplast|integral component of membrane|membrane|mitochondrial inner membrane|mitochondrion|vacuolar membrane|response to salt stress|transport
117512	72.8626	8.26433	137.461	16.633	4.05598	0.000325604	0.0123887	Up	0.275881	2.22e-11	0.60823	7.71924	2.84912	5.70398
117803	451.238	689.222	213.254	0.309413	-1.69239	0.0274729	0.306385	Down	31.949	43.9514	45.8853	11.3967	14.6244	14.6298	BUD6	Bud site selection protein 6	hypothetical protein PLEOSDRAFT_1043355, partial [Pleurotus ostreatus PC15]	GO:0005935,GO:0005934,GO:0000131,GO:0043332,GO:0000133,GO:0005816,GO:0003779,GO:0005519,GO:0008047,GO:0051017,GO:0030953,GO:0007121,GO:0007118,GO:0030010,GO:0034652,GO:2000251,GO:0090338,GO:0007124,GO:0032880	cellular bud neck|cellular bud tip|incipient cellular bud site|mating projection tip|polarisome|spindle pole body|actin binding|cytoskeletal regulatory protein binding|enzyme activator activity|actin filament bundle assembly|astral microtubule organization|bipolar cellular bud site selection|budding cell apical bud growth|establishment of cell polarity|extrachromosomal circular DNA localization i…
118043	2631.44	1051.75	4211.13	4.00394	2.00142	0.00648131	0.117555	Up	94.3282	31.8364	41.2026	268.732	225.146	207.509	RPL37A	60S ribosomal protein L37-A	hypothetical protein PLEOSDRAFT_1066156 [Pleurotus ostreatus PC15]	GO:0022625,GO:0046872,GO:0003723,GO:0019843,GO:0003735,GO:0002181,GO:0006412	cytosolic large ribosomal subunit|metal ion binding|RNA binding|rRNA binding|structural constituent of ribosome|cytoplasmic translation|translation	ko03010	Ribosome
118074	74.6125	0	149.225	Inf	Inf	4.03e-09	7.5e-07	Up	0.0117144	0.0320053	3.5e-09	14.8983	12.5128	6.72264	RPL37A	60S ribosomal protein L37-A	hypothetical protein PLEOSDRAFT_1066156 [Pleurotus ostreatus PC15]	GO:0022625,GO:0046872,GO:0003723,GO:0019843,GO:0003735,GO:0002181,GO:0006412	cytosolic large ribosomal subunit|metal ion binding|RNA binding|rRNA binding|structural constituent of ribosome|cytoplasmic translation|translation	ko03010	Ribosome
118076	38.5784	5.84769	71.309	12.1944	3.60815	0.00904518	0.14748	Up	0.780491	0.0970642	2.01e-09	2.41889	3.71543	4.98903	RPL37A	60S ribosomal protein L37-A	hypothetical protein PLEOSDRAFT_1066156 [Pleurotus ostreatus PC15]	GO:0022625,GO:0046872,GO:0003723,GO:0019843,GO:0003735,GO:0002181,GO:0006412	cytosolic large ribosomal subunit|metal ion binding|RNA binding|rRNA binding|structural constituent of ribosome|cytoplasmic translation|translation	ko03010	Ribosome
118414	12.0456	23.7729	0.31831	0.0133896	-6.22274	0.0324752	0.340402	Down	0.00899824	0.590439	1.74677	0.00974268	0.0308933	9.13e-06	CWC27	Peptidyl-prolyl isomerase CWC27	Peptidyl-prolyl isomerase CWC27 [Hypsizygus marmoreus]	GO:0005737,GO:0005681,GO:0003755,GO:0006397,GO:0006457,GO:0008380	cytoplasm|spliceosomal complex|peptidyl-prolyl cis-trans isomerase activity|mRNA processing|protein folding|RNA splicing
118451	148.741	237.967	59.5152	0.250098	-1.99943	0.0314982	0.33399	Down	8.18236	2.57556	3.80302	0.00314088	0.420915	3.45797	URBS1	Siderophore biosynthesis regulatory protein URBS1	hypothetical protein FIBSPDRAFT_962536 [Fibularhizoctonia sp. CBS 109695]	GO:0005634,GO:0005667,GO:0003682,GO:0000977,GO:0001085,GO:0001228,GO:0008270,GO:0030154	nucleus|transcription factor complex|chromatin binding|RNA polymerase II regulatory region sequence-specific DNA binding|RNA polymerase II transcription factor binding|transcriptional activator activity, RNA polymerase II transcription regulatory region sequence-specific binding|zinc ion binding|cell differentiation
118786	19.9879	38.3843	1.59155	0.0414636	-4.59201	0.0130339	0.188083	Down	3.55237	0.551448	3.82636	1.94e-57	0.315043	9.08e-06			hypothetical protein PLEOSDRAFT_1105751 [Pleurotus ostreatus PC15]
118905	51.6681	85.9705	17.3657	0.201995	-2.30761	0.0378259	0.373686	Down	2.68243	1.07571	1.15287	0.137572	0.862703	0.0192937			hypothetical protein PLEOSDRAFT_1105749 [Pleurotus ostreatus PC15]
119090	31.2133	1.043	61.3835	58.8527	5.87904	0.0004893	0.0169117	Up	4.87e-09	0.209125	7.48e-05	8.04648	1.01955	5.69111			hypothetical protein PLEOSDRAFT_1105749 [Pleurotus ostreatus PC15]
119186	47.6497	92.5713	2.72804	0.0294696	-5.08463	0.000897942	0.0272481	Down	0.98452	2.89234	5.32544	0.300456	2.31e-06	9.6e-13			hypothetical protein PLEOSDRAFT_1105750 [Pleurotus ostreatus PC15]
119711	99.1392	38.7297	159.549	4.11954	2.04248	0.0359385	0.362352	Up	3.60601	1.43795	1.03852	9.73639	8.7886	7.54801			hypothetical protein PLEOSDRAFT_1066133 [Pleurotus ostreatus PC15]
119754	35.7576	62.906	8.60929	0.13686	-2.86923	0.0302048	0.32565	Down	2.4292	1.16607	1.8686	0.086653	0.328238	0.365019	dsc1	DSC E3 ubiquitin ligase complex subunit 1	hypothetical protein PLEOSDRAFT_1057327 [Pleurotus ostreatus PC15]	GO:0005737,GO:0005783,GO:0005789,GO:0005794,GO:0000139,GO:0016021,GO:0005634,GO:0061630,GO:0008270,GO:1900039,GO:0043161,GO:0034067,GO:0000209,GO:0016485,GO:0016567,GO:0042787,GO:0035103,GO:0043162	cytoplasm|endoplasmic reticulum|endoplasmic reticulum membrane|Golgi apparatus|Golgi membrane|integral component of membrane|nucleus|ubiquitin protein ligase activity|zinc ion binding|positive regulation of cellular response to hypoxia|proteasome-mediated ubiquitin-dependent protein catabolic process|protein localization to Golgi apparatus|protein polyubiquitination|protein processing|protein ubi…
119786	59.5701	0.687023	118.453	172.415	7.42974	0.000905013	0.0273985	Up	0.000430291	6.24e-08	0.0652198	5.08603	0.578693	10.6137			hypothetical protein HYDPIDRAFT_88706 [Hydnomerulius pinastri MD-312]
120093	29.7251	5.36283	54.0874	10.0856	3.33423	0.0256075	0.292564	Up	0.590262	0.0814612	0.139049	3.46063	2.39705	2.98588			hypothetical protein PLEOSDRAFT_1066133 [Pleurotus ostreatus PC15]
120139	21.6528	43.0071	0.298478	0.00694022	-7.1708	0.00120611	0.0341638	Down	0.92372	0.950012	1.49796	6.18e-05	8.44e-07	0.0195545	dsc1	DSC E3 ubiquitin ligase complex subunit 1	hypothetical protein PLEOSDRAFT_1057327 [Pleurotus ostreatus PC15]	GO:0005737,GO:0005783,GO:0005789,GO:0005794,GO:0000139,GO:0016021,GO:0005634,GO:0061630,GO:0008270,GO:1900039,GO:0043161,GO:0034067,GO:0000209,GO:0016485,GO:0016567,GO:0042787,GO:0035103,GO:0043162	cytoplasm|endoplasmic reticulum|endoplasmic reticulum membrane|Golgi apparatus|Golgi membrane|integral component of membrane|nucleus|ubiquitin protein ligase activity|zinc ion binding|positive regulation of cellular response to hypoxia|proteasome-mediated ubiquitin-dependent protein catabolic process|protein localization to Golgi apparatus|protein polyubiquitination|protein processing|protein ubi…
120497	271.153	512.601	29.7054	0.0579502	-4.10904	3.35e-06	0.000270784	Down	13.3487	11.0503	9.08531	2.07291	9.03e-10	0.000151183	SED2	Tripeptidyl-peptidase SED2	hypothetical protein PLEOSDRAFT_1077652 [Pleurotus ostreatus PC15]	GO:0005615,GO:0046872,GO:0004252,GO:0009405	extracellular space|metal ion binding|serine-type endopeptidase activity|pathogenesis	ko04142	Lysosome
120566	44.4249	84.9695	3.88022	0.045666	-4.45274	0.00106378	0.03097	Down	1.43971	2.32427	2.7968	0.00887946	2.85e-11	0.322174	sed2	Tripeptidyl-peptidase sed2	hypothetical protein PLEOSDRAFT_1077652 [Pleurotus ostreatus PC15]	GO:0005615,GO:0046872,GO:0004252,GO:0008240,GO:0009405	extracellular space|metal ion binding|serine-type endopeptidase activity|tripeptidyl-peptidase activity|pathogenesis	ko04142	Lysosome
120776	68.7364	17.1797	120.293	7.00203	2.80777	0.0148846	0.20636	Up	0.00950865	0.024732	1.01372	1.33755	1.84035	4.82885	rga7	Probable Rho-GTPase-activating protein 7	hypothetical protein PLEOSDRAFT_1113232 [Pleurotus ostreatus PC15]	GO:0070062,GO:0005096,GO:0043547,GO:0007165	extracellular exosome|GTPase activator activity|positive regulation of GTPase activity|signal transduction
120796	194.633	32.6203	356.647	10.9333	3.45066	0.000154377	0.00687391	Up	3.58902	0.093186	1.18951	19.1059	21.8635	13.5323	HHT2	Histone H3.2	hypothetical protein PLEOSDRAFT_1057320 [Pleurotus ostreatus PC15]	GO:0000786,GO:0005634,GO:0031492,GO:0006334	nucleosome|nucleus|nucleosomal DNA binding|nucleosome assembly
120825	235.128	71.9421	398.314	5.53659	2.469	0.00343118	0.0743802	Up	4.51058	1.585	1.42263	19.3432	5.78687	18.4859	rrp4	Exosome complex component rrp4	hypothetical protein PLEOSDRAFT_1105714 [Pleurotus ostreatus PC15]	GO:0000177,GO:0005829,GO:0000178,GO:0044732,GO:0000176,GO:0005634,GO:0003723,GO:0071034,GO:0043928,GO:0000467,GO:0034661,GO:0070651,GO:0071042,GO:0071035,GO:0071038,GO:0071049,GO:0070478,GO:0034427,GO:0070481,GO:0071051,GO:0034475	cytoplasmic exosome (RNase complex)|cytosol|exosome (RNase complex)|mitotic spindle pole body|nuclear exosome (RNase complex)|nucleus|RNA binding|CUT catabolic process|exonucleolytic nuclear-transcribed mRNA catabolic process involved in deadenylation-dependent decay|exonucleolytic trimming to generate mature 3'-end of 5.8S rRNA from tricistronic rRNA transcript (SSU-rRNA, 5.8S rRNA, LSU-rRNA)|nc…	ko03018	RNA degradation
120903	173.217	306.58	39.8543	0.129996	-2.94346	0.000878156	0.0267935	Down	22.0791	8.75375	19.5304	0.0139343	2.0617	4.94136			hypothetical protein PLEOSDRAFT_1043023 [Pleurotus ostreatus PC15]
120990	74.2735	15.0733	133.474	8.85497	3.14649	0.00289741	0.0655302	Up	0.231014	1.70746	0.615367	9.68458	6.56168	8.67278			hypothetical protein GLOTRDRAFT_126259 [Gloeophyllum trabeum ATCC 11539]
121228	9.02238	0	18.0448	Inf	Inf	0.0326217	0.341465	Up	4.65e-14	9.65e-05	0.00227138	0.750394	0.62434	0.764507			hypothetical protein PLEOSDRAFT_1077644 [Pleurotus ostreatus PC15]
121313	15.1285	0	30.257	Inf	Inf	0.00376859	0.0795784	Up	9.12e-13	1.02e-15	0.00224618	2.25853	4.7062	0.737831			hypothetical protein PLEOSDRAFT_1077645 [Pleurotus ostreatus PC15]
121548	200.797	377.443	24.1519	0.0639882	-3.96605	0.0202924	0.253366	Down	35.34	12.4493	3.19287	0.0155317	3.2117	0.0840256			hypothetical protein PLEOSDRAFT_1043023 [Pleurotus ostreatus PC15]
122602	52.776	5.14549	100.407	19.5135	4.2864	0.00094636	0.0282657	Up	0.012627	0.129515	0.0886789	2.7898	0.552903	1.57061
122770	31.3153	3.94004	58.6905	14.8959	3.89685	0.0106539	0.164326	Up	0.333949	6.36e-06	2.18e-06	1.91329	1.72094	1.20779	doa10	ERAD-associated E3 ubiquitin-protein ligase doa10	hypothetical protein PLEOSDRAFT_1066099 [Pleurotus ostreatus PC15]	GO:0005783,GO:0030176,GO:0042175,GO:0061630,GO:1904264,GO:0008270,GO:0030433,GO:0016567	endoplasmic reticulum|integral component of endoplasmic reticulum membrane|nuclear outer membrane-endoplasmic reticulum membrane network|ubiquitin protein ligase activity|ubiquitin protein ligase activity involved in ERAD pathway|zinc ion binding|ER-associated ubiquitin-dependent protein catabolic process|protein ubiquitination	ko04141	Protein processing in endoplasmic reticulum
122967	30.4605	54.8731	6.04789	0.110216	-3.18159	0.0267162	0.300622	Down	1.19599	3.51466	2.70147	6.31e-11	0.864796	1.98e-11			hypothetical protein PLEOSDRAFT_1093804 [Pleurotus ostreatus PC15]
122988	301.16	497.141	105.179	0.211568	-2.24081	0.00544913	0.103848	Down	22.1588	16.8117	16.9577	6.2174	0.966446	5.51844	mpaDE	Cytochrome P450 monooxygenase mpaDE	hypothetical protein PLEOSDRAFT_1042759 [Pleurotus ostreatus PC15]	GO:0020037,GO:0005506,GO:0004497,GO:0016705	heme binding|iron ion binding|monooxygenase activity|oxidoreductase activity, acting on paired donors, with incorporation or reduction of molecular oxygen
123004	198.413	359.281	37.5451	0.104501	-3.25842	0.0175226	0.22993	Down	22.0912	0.955609	19.9006	1.15563	1.94776	1.6178	mpaDE	Cytochrome P450 monooxygenase mpaDE	hypothetical protein PLEOSDRAFT_1042759 [Pleurotus ostreatus PC15]	GO:0020037,GO:0005506,GO:0004497,GO:0016705	heme binding|iron ion binding|monooxygenase activity|oxidoreductase activity, acting on paired donors, with incorporation or reduction of molecular oxygen
123059	154.776	286.918	22.6332	0.0788839	-3.66413	7.85e-05	0.0039108	Down	14.1334	6.738	11.5734	0.404448	1.49336	0.821457	mpaDE	Cytochrome P450 monooxygenase mpaDE	hypothetical protein PLEOSDRAFT_1042759 [Pleurotus ostreatus PC15]	GO:0020037,GO:0005506,GO:0004497,GO:0016705	heme binding|iron ion binding|monooxygenase activity|oxidoreductase activity, acting on paired donors, with incorporation or reduction of molecular oxygen
123105	128.963	235.645	22.2817	0.0945563	-3.40268	0.0284893	0.314232	Down	15.9344	0.0503086	10.9238	0.00242049	2.5948	0.00082331	mpaDE	Cytochrome P450 monooxygenase mpaDE	hypothetical protein PLEOSDRAFT_1042759 [Pleurotus ostreatus PC15]	GO:0020037,GO:0005506,GO:0004497,GO:0016705	heme binding|iron ion binding|monooxygenase activity|oxidoreductase activity, acting on paired donors, with incorporation or reduction of molecular oxygen
123148	919.1	405.495	1432.71	3.53323	1.82099	0.0133929	0.191533	Up	14.8965	6.85676	20.6665	64.4788	49.3848	46.2471			hypothetical protein PLEOSDRAFT_1113220 [Pleurotus ostreatus PC15]
123216	123.221	22.4725	223.969	9.96638	3.31707	0.0400198	0.38522	Up	4.9547	0.079806	0.00822835	27.9478	1.64e-05	22.9683			hypothetical protein PLEOSDRAFT_1113220 [Pleurotus ostreatus PC15]
123268	189.588	62.1729	317.003	5.09874	2.35014	0.00658108	0.11866	Up	3.24749	2.12349	0.9847	11.2104	11.9278	10.9319			hypothetical protein PLEOSDRAFT_1113220 [Pleurotus ostreatus PC15]
123301	546.442	191.362	901.522	4.71109	2.23606	0.00390575	0.0819737	Up	9.9787	0.970254	9.61495	38.3637	33.4125	30.3638			hypothetical protein PLEOSDRAFT_1113220 [Pleurotus ostreatus PC15]
123412	67.8612	111.803	23.9193	0.213941	-2.22471	0.0381268	0.37549	Down	3.8073	7.72245	4.75458	1.8616	0.397784	1.53457			hypothetical protein PLEOSDRAFT_1057287, partial [Pleurotus ostreatus PC15]
123933	40.0485	80.0971	0	0	#NAME?	0.000764522	0.0241273	Down	2.35269	2.6e-05	4.00418	0.003143	0.00401656	5.95e-06	SPBC29B5.04c	Uncharacterized protein C29B5.04c	hypothetical protein PLEOSDRAFT_1042886, partial [Pleurotus ostreatus PC15]	GO:0030479,GO:0015629,GO:0008195,GO:0030036,GO:0044255	actin cortical patch|actin cytoskeleton|phosphatidate phosphatase activity|actin cytoskeleton organization|cellular lipid metabolic process
124413	4292.18	1629.15	6955.21	4.26923	2.09398	0.00429863	0.0877859	Up	227.337	105.337	55.8971	663.721	541.088	527.557	RPS15	40S ribosomal protein S15	hypothetical protein PLEOSDRAFT_1057271 [Pleurotus ostreatus PC15]	GO:0015935,GO:0003723,GO:0003735,GO:0006412	small ribosomal subunit|RNA binding|structural constituent of ribosome|translation	ko03010	Ribosome
125344	65.3271	129.719	0.935098	0.00720864	-7.11606	0.047855	0.428124	Down	0.736751	12.9676	1.04106	3.69e-05	0.062522	0.0359885	rga1	Rho-type GTPase-activating protein 1	hypothetical protein PLEOSDRAFT_1113213 [Pleurotus ostreatus PC15]	GO:0032153,GO:0030428,GO:0051286,GO:0005737,GO:0005829,GO:0005634,GO:0005096,GO:0008270,GO:0051666,GO:0030036,GO:0000917,GO:0009272,GO:0008360,GO:0043087,GO:0007165	cell division site|cell septum|cell tip|cytoplasm|cytosol|nucleus|GTPase activator activity|zinc ion binding|actin cortical patch localization|actin cytoskeleton organization|barrier septum assembly|fungal-type cell wall biogenesis|regulation of cell shape|regulation of GTPase activity|signal transduction
125563	8.91092	17.8218	0	0	#NAME?	0.0314032	0.333371	Down	0.330649	0.00773681	0.686105	5.95e-06	4.08e-05	0.00563655	rga1	Rho-type GTPase-activating protein 1	hypothetical protein PLEOSDRAFT_1113213 [Pleurotus ostreatus PC15]	GO:0032153,GO:0030428,GO:0051286,GO:0005737,GO:0005829,GO:0005634,GO:0005096,GO:0008270,GO:0051666,GO:0030036,GO:0000917,GO:0009272,GO:0008360,GO:0043087,GO:0007165	cell division site|cell septum|cell tip|cytoplasm|cytosol|nucleus|GTPase activator activity|zinc ion binding|actin cortical patch localization|actin cytoskeleton organization|barrier septum assembly|fungal-type cell wall biogenesis|regulation of cell shape|regulation of GTPase activity|signal transduction
125577	19.9658	1.9802	37.9514	19.1654	4.26043	0.020482	0.254849	Up	0.104407	4.12e-17	0.213555	2.07401	1.25984	3.28585		60S acidic ribosomal protein P2	hypothetical protein PLEOSDRAFT_1089864 [Pleurotus ostreatus PC15]	GO:0005840,GO:0003735,GO:0006414	ribosome|structural constituent of ribosome|translational elongation	ko03010	Ribosome
125585	31.4981	3.09992	59.8963	19.3219	4.27217	0.00447672	0.0902526	Up	3.08e-25	0.11495	0.439447	4.42101	4.49777	3.55858			hypothetical protein PLEOSDRAFT_1089864 [Pleurotus ostreatus PC15]
125602	171.259	80.6469	261.871	3.24713	1.69916	0.0477636	0.427615	Up	3.56888	1.39479	3.38876	4.4821	11.9427	12.3259			hypothetical protein PLEOSDRAFT_1113210 [Pleurotus ostreatus PC15]
125625	29.4318	1.33777	57.5259	43.0013	5.42631	0.00127149	0.0354521	Up	0.051797	0.0537752	0.104743	1.3258	3.42174	3.31704			hypothetical protein PLEOSDRAFT_1113210 [Pleurotus ostreatus PC15]
126556	380.312	600.181	160.442	0.267323	-1.90334	0.0159074	0.216477	Down	19.6586	38.0203	41.2175	12.8654	7.36199	8.42229			hypothetical protein PLEOSDRAFT_159309 [Pleurotus ostreatus PC15]
126965	133.628	261.863	5.39244	0.0205926	-5.60173	6.88e-06	0.000504964	Down	9.57627	2.28231	10.2351	5.99e-10	0.0324161	0.47573			hypothetical protein PLEOSDRAFT_168897 [Pleurotus ostreatus PC15]
127015	70.4536	138.361	2.54648	0.0184047	-5.76379	4.62e-06	0.000356487	Down	3.14856	4.59388	2.55667	3.05e-15	0.190867	9.07e-05			hypothetical protein PLEOSDRAFT_168897 [Pleurotus ostreatus PC15]
127326	461.916	216.374	707.459	3.26962	1.70912	0.0253264	0.290622	Up	8.98775	6.60968	5.1059	22.5846	18.8451	30.5506			hypothetical protein PLEOSDRAFT_1043737 [Pleurotus ostreatus PC15]
127334	8.00884	0	16.0177	Inf	Inf	0.0474616	0.426193	Up	2.53e-05	1e-16	1.8e-16	3.15e-17	0.41795	1.69373	arc2	Actin-related protein 2/3 complex subunit 2	hypothetical protein PLEOSDRAFT_1093789 [Pleurotus ostreatus PC15]	GO:0030479,GO:0005885,GO:0032153,GO:0051286,GO:0005829,GO:0005634,GO:0051015,GO:0005200,GO:0000147,GO:0034314	actin cortical patch|Arp2/3 protein complex|cell division site|cell tip|cytosol|nucleus|actin filament binding|structural constituent of cytoskeleton|actin cortical patch assembly|Arp2/3 complex-mediated actin nucleation	ko04810,ko04144	Regulation of actin cytoskeleton|Endocytosis
127707	28.8534	54.3724	3.33427	0.0613229	-4.02743	0.00945808	0.151762	Down	1.78498	1.98794	2.88053	0.455095	6.34e-07	0.0174757	SPAC1071.11	Uncharacterized protein C1071.11	hypothetical protein PLEOSDRAFT_1044119 [Pleurotus ostreatus PC15]	GO:0005739,GO:0010181,GO:0042602	mitochondrion|FMN binding|riboflavin reductase (NADPH) activity
127825	17.0131	33.4047	0.621426	0.018603	-5.74832	0.00855692	0.141834	Down	0.816494	0.0141692	0.918092	0.0188303	0.0113503	0.000306301	kap123	Probable importin subunit beta-4	hypothetical protein SERLA73DRAFT_77038 [Serpula lacrymans var. lacrymans S7.3]	GO:0005737,GO:0005829,GO:0005635,GO:0034399,GO:0005643,GO:0005634,GO:0008139,GO:0008565,GO:0006607,GO:0006913,GO:0000059,GO:0000060,GO:0006605,GO:0006610	cytoplasm|cytosol|nuclear envelope|nuclear periphery|nuclear pore|nucleus|nuclear localization sequence binding|protein transporter activity|NLS-bearing protein import into nucleus|nucleocytoplasmic transport|protein import into nucleus, docking|protein import into nucleus, translocation|protein targeting|ribosomal protein import into nucleus
127879	119.29	196.797	41.783	0.212315	-2.23572	0.0128704	0.186687	Down	15.1541	4.61192	6.47255	1.82892	2.82398	1.16726	AIM2	Protein AIM2	hypothetical protein PLEOSDRAFT_1105627 [Pleurotus ostreatus PC15]	GO:0005737,GO:0016787	cytoplasm|hydrolase activity
128084	401.218	595.598	206.838	0.347278	-1.52584	0.0499857	0.439561	Down	10.3423	18.7331	16.3952	3.57208	5.29918	8.24343			hypothetical protein PLEOSDRAFT_159336 [Pleurotus ostreatus PC15]
128181	155.52	13.1823	297.858	22.5953	4.49795	0.00809424	0.136789	Up	6.54e-06	0.773061	0.180161	0.0352087	10.4277	13.4268			hypothetical protein PLEOSDRAFT_159353 [Pleurotus ostreatus PC15]
128591	221.301	395.254	47.3476	0.11979	-3.06142	0.0364438	0.365506	Down	14.7742	17.4241	0.393298	3.45168	0.638265	0.000488518			hypothetical protein PLEOSDRAFT_1043771 [Pleurotus ostreatus PC15]
128619	39.83	0	79.66	Inf	Inf	3.29e-06	0.000265861	Up	7.96e-14	3.84e-23	7.65e-26	7.39738	3.51153	7.72872
128948	29.1073	58.2145	0	0	#NAME?	4.32e-05	0.00240442	Down	1.52349	2.53259	1.85381	2.34e-05	0.00034206	0.00493092			hypothetical protein PLEOSDRAFT_1113197 [Pleurotus ostreatus PC15]
129097	17.2937	34.5873	0	0	#NAME?	0.00165346	0.0432355	Down	0.261596	1.74959	1.34879	1.54e-05	0.000305516	0.00238951			hypothetical protein PLEOSDRAFT_1113197 [Pleurotus ostreatus PC15]
129117	15.4713	0	30.9427	Inf	Inf	0.00317263	0.0701931	Up	0.000184852	0.00626256	0.00224085	1.02134	5.21e-06	1.42765			hypothetical protein PLEOSDRAFT_1043771 [Pleurotus ostreatus PC15]
129342	1482.45	661.192	2303.71	3.48418	1.80082	0.0142246	0.199629	Up	18.6708	7.27503	10.9169	37.9708	41.1497	56.4354	sec6	Exocyst complex component sec6	hypothetical protein HETIRDRAFT_453350 [Heterobasidion irregulare TC 32-1]	GO:0051285,GO:1902716,GO:0032153,GO:0030428,GO:0051286,GO:0000145,GO:0097575,GO:0044732,GO:0005634,GO:0000922,GO:0000149,GO:0000920,GO:0051601,GO:0006887,GO:0006886	cell cortex of cell tip|cell cortex of growing cell tip|cell division site|cell septum|cell tip|exocyst|lateral cell cortex|mitotic spindle pole body|nucleus|spindle pole|SNARE binding|cell separation after cytokinesis|exocyst localization|exocytosis|intracellular protein transport
129472	98.6827	174.195	23.1706	0.133016	-2.91033	0.00359013	0.0768713	Down	1.76984	1.48814	3.59177	0.0250625	0.123638	0.858624	zds1	Protein zds1	hypothetical protein PLEOSDRAFT_61868 [Pleurotus ostreatus PC15]	GO:0000935,GO:0005938,GO:0032153,GO:0005737,GO:0005829,GO:0019888,GO:0030437,GO:0071555,GO:0071277,GO:0006342,GO:0030010,GO:0071852,GO:0010971,GO:0007165	barrier septum|cell cortex|cell division site|cytoplasm|cytosol|protein phosphatase regulator activity|ascospore formation|cell wall organization|cellular response to calcium ion|chromatin silencing|establishment of cell polarity|fungal-type cell wall organization or biogenesis|positive regulation of G2/M transition of mitotic cell cycle|signal transduction
129685	10.4525	20.9051	0	0	#NAME?	0.0179378	0.23334	Down	0.404702	1.05699	0.563196	6.7e-06	8.21e-05	0.00200608			hypothetical protein PLEOSDRAFT_1113197 [Pleurotus ostreatus PC15]
130293	18.927	37.5508	0.303116	0.00807215	-6.95283	0.022305	0.268709	Down	5.81e-07	0.586616	1.81293	0.022556	1.3e-05	1.18e-05	RIM101	pH-response transcription factor pacC/RIM101	hypothetical protein PLEOSDRAFT_1066050, partial [Pleurotus ostreatus PC15]	GO:0005634,GO:0000977,GO:0000981,GO:0008270,GO:0045944,GO:0097236,GO:0034225,GO:0006351	nucleus|RNA polymerase II regulatory region sequence-specific DNA binding|RNA polymerase II transcription factor activity, sequence-specific DNA binding|zinc ion binding|positive regulation of transcription from RNA polymerase II promoter|positive regulation of transcription from RNA polymerase II promoter in response to zinc ion starvation|regulation of transcription from RNA polymerase II promo…
130804	27.1495	0	54.299	Inf	Inf	8.91e-05	0.00433818	Up	0.000361808	3.37e-08	0.000715278	0.339428	1.92493	2.48479	SPBC19F5.04	Probable aspartokinase	hypothetical protein PLEOSDRAFT_1044117 [Pleurotus ostreatus PC15]	GO:0005737,GO:0005829,GO:0016597,GO:0004072,GO:0005524,GO:0009090,GO:0009089,GO:0006555,GO:0006790,GO:0009088	cytoplasm|cytosol|amino acid binding|aspartate kinase activity|ATP binding|homoserine biosynthetic process|lysine biosynthetic process via diaminopimelate|methionine metabolic process|sulfur compound metabolic process|threonine biosynthetic process	ko00260,ko00270,ko00300,ko00261	Glycine, serine and threonine metabolism|Cysteine and methionine metabolism|Lysine biosynthesis|Monobactam biosynthesis
132355	15.5888	31.1776	0	0	#NAME?	0.00288174	0.0652617	Down	0.701401	2.7151	0.497995	0.00625898	1.22e-09	5.95e-09			hypothetical protein PLEOSDRAFT_1077575 [Pleurotus ostreatus PC15]
132395	1005	1593.35	416.642	0.261488	-1.93519	0.00820865	0.138048	Down	48.027	38.0529	45.6741	13.7883	13.9743	8.89311			hypothetical protein PLEOSDRAFT_1077575 [Pleurotus ostreatus PC15]
132596	50.8183	95.0023	6.63429	0.0698329	-3.83995	0.00201105	0.0500345	Down	1.17942	4.97109	3.68719	0.0516855	0.642954	0.0480879
133046	115.185	40.776	189.595	4.64966	2.21713	0.0246918	0.286	Up	4.57115	1.94e-07	8.29857	35.0943	20.4191	8.38028	rfc4	Replication factor C subunit 4	replication factor c subunit 4 [Moniliophthora roreri MCA 2997]	GO:0031390,GO:0005829,GO:0005663,GO:0031391,GO:0000790,GO:0043599,GO:0043596,GO:0005634,GO:0031389,GO:0005524,GO:0003677,GO:0006271,GO:1903460,GO:0070914	Ctf18 RFC-like complex|cytosol|DNA replication factor C complex|Elg1 RFC-like complex|nuclear chromatin|nuclear DNA replication factor C complex|nuclear replication fork|nucleus|Rad17 RFC-like complex|ATP binding|DNA binding|DNA strand elongation involved in DNA replication|mitotic DNA replication leading strand elongation|UV-damage excision repair	ko03030,ko03420,ko03430	DNA replication|Nucleotide excision repair|Mismatch repair
133201	19.9648	3.0916	36.8379	11.9155	3.57477	0.0401538	0.385712	Up	0.000691662	0.00343139	0.27939	2.48246	0.511831	0.619734	sec1	Protein transport protein sec1	hypothetical protein PLEOSDRAFT_1077568 [Pleurotus ostreatus PC15]	GO:0032153,GO:0051286,GO:0005829,GO:0005634,GO:0005628,GO:0000149,GO:0015031,GO:0006904,GO:0006906	cell division site|cell tip|cytosol|nucleus|prospore membrane|SNARE binding|protein transport|vesicle docking involved in exocytosis|vesicle fusion
133213	9.94695	19.8939	0	0	#NAME?	0.0208407	0.257883	Down	2.06789	2.00418	0.346494	7.06e-11	4.16e-08	5.15e-11	ura3	Dihydroorotate dehydrogenase (quinone), mitochondrial	hypothetical protein PLEOSDRAFT_1066023 [Pleurotus ostreatus PC15]	GO:0016021,GO:0031304,GO:0004152,GO:0006207,GO:0044205	integral component of membrane|intrinsic component of mitochondrial inner membrane|dihydroorotate dehydrogenase activity|'de novo' pyrimidine nucleobase biosynthetic process|'de novo' UMP biosynthetic process	ko00240	Pyrimidine metabolism
133972	8.65636	17.3127	0	0	#NAME?	0.0364369	0.365479	Down	4.92e-11	1.40335	0.692542	8e-07	2.29e-11	1.61e-06	ARB_01587	Carboxypeptidase Y homolog ARB_06361	hypothetical protein PLEOSDRAFT_1066015 [Pleurotus ostreatus PC15]	GO:0005576,GO:0004185	extracellular region|serine-type carboxypeptidase activity
134394	24.4295	48.859	0	0	#NAME?	0.00528788	0.10174	Down	1.78e-07	2.97654	1.11307	9.37e-06	5.05e-09	3.36e-09	ARB_01587	Carboxypeptidase Y homolog ARB_06361	hypothetical protein PLEOSDRAFT_1066015 [Pleurotus ostreatus PC15]	GO:0005576,GO:0004185,GO:0051603	extracellular region|serine-type carboxypeptidase activity|proteolysis involved in cellular protein catabolic process
134684	60.67	7.05658	114.283	16.1953	4.0175	0.00496586	0.0973539	Up	0.758329	0.357609	0.209358	10.9491	0.882998	10.5739	nrk1	Nicotinamide riboside kinase	hypothetical protein PLEOSDRAFT_1044152 [Pleurotus ostreatus PC15]	GO:0005737,GO:0005829,GO:0005634,GO:0005524,GO:0046872,GO:0050262,GO:0034356,GO:0046495	cytoplasm|cytosol|nucleus|ATP binding|metal ion binding|ribosylnicotinamide kinase activity|NAD biosynthesis via nicotinamide riboside salvage pathway|nicotinamide riboside metabolic process	ko00760	Nicotinate and nicotinamide metabolism
135899	48.6516	92.1569	5.14626	0.0558423	-4.1625	0.00122893	0.0345836	Down	4.80318	5.91991	3.81196	0.379619	0.0991749	0.401152	fab1	1-phosphatidylinositol 3-phosphate 5-kinase fab1	hypothetical protein PLEOSDRAFT_1042750 [Pleurotus ostreatus PC15]	GO:0005829,GO:0010008,GO:0000285,GO:0005524,GO:0042147,GO:0090332	cytosol|endosome membrane|1-phosphatidylinositol-3-phosphate 5-kinase activity|ATP binding|retrograde transport, endosome to Golgi|stomatal closure	ko04810,ko04145,ko04070,ko00562	Regulation of actin cytoskeleton|Phagosome|Phosphatidylinositol signaling system|Inositol phosphate metabolism
136011	241.323	482.645	0	0	#NAME?	0.00200678	0.0499643	Down	1.34662	13.7903	1.74581	1.53e-05	3.04e-10	4.78e-06	ppoC	Linoleate 10R-lipoxygenase	hypothetical protein GALMADRAFT_1103751 [Galerina marginata CBS 339.88]	GO:0051213,GO:0020037,GO:0005506,GO:0016705,GO:0004601,GO:0042744,GO:0001516,GO:0006979	dioxygenase activity|heme binding|iron ion binding|oxidoreductase activity, acting on paired donors, with incorporation or reduction of molecular oxygen|peroxidase activity|hydrogen peroxide catabolic process|prostaglandin biosynthetic process|response to oxidative stress	ko00591	Linoleic acid metabolism
136292	127.78	0	255.56	Inf	Inf	5.12e-06	0.000390428	Up	0.000739973	1.44e-06	1.54e-06	0.360575	7.408	7.88564			hypothetical protein PLEOSDRAFT_1089841, partial [Pleurotus ostreatus PC15]
136313	26.7664	50.6833	2.8496	0.0562236	-4.15268	0.00964544	0.153629	Down	0.44218	1.87091	0.967854	0.0121745	0.171617	0.00501263	HMA9	Cation-transporting ATPase HMA5	Cu-transporting P-type ATPase [Pleurotus ostreatus PC15]	GO:0045177,GO:0016323,GO:0005923,GO:0005783,GO:0005887,GO:0005770,GO:0070160,GO:0048471,GO:0005886,GO:0005802,GO:0032588,GO:0005524,GO:0005507,GO:0005375,GO:0004008,GO:0043682,GO:0008270,GO:0006878,GO:0071280,GO:0071287,GO:0007623,GO:0060003,GO:0007595,GO:0051591,GO:0046688,GO:0010042,GO:1990637,GO:0010043	apical part of cell|basolateral plasma membrane|bicellular tight junction|endoplasmic reticulum|integral component of plasma membrane|late endosome|occluding junction|perinuclear region of cytoplasm|plasma membrane|trans-Golgi network|trans-Golgi network membrane|ATP binding|copper ion binding|copper ion transmembrane transporter activity|copper-exporting ATPase activity|copper-transporting ATPas…	ko04016	MAPK signaling pathway - plant
136486	49.8241	0.30308	99.3452	327.786	8.35661	1.68e-06	0.00014922	Up	0.01532	1.79e-05	7.65e-06	1.72285	1.41197	3.53836			hypothetical protein PLEOSDRAFT_1089841, partial [Pleurotus ostreatus PC15]
136497	75.4367	28.4805	122.393	4.29744	2.10348	0.0338903	0.349198	Up	0.035754	0.249713	1.45878	2.9523	1.55305	3.94052			hypothetical protein PLEOSDRAFT_1089841, partial [Pleurotus ostreatus PC15]
136511	89.1929	7.86033	170.525	21.6944	4.43925	0.000117263	0.0054681	Up	0.0115735	1.2e-05	0.451916	1.15166	4.741	5.33388			hypothetical protein PLEOSDRAFT_1089841, partial [Pleurotus ostreatus PC15]
136540	20.9525	1.9802	39.9247	20.1619	4.33356	0.0168194	0.224109	Up	0.0532129	0.00467874	0.112273	2.02849	1.16743	0.544727	HMA5	Probable copper-transporting ATPase HMA5	Cu-transporting P-type ATPase [Pleurotus ostreatus PC15]	GO:0005887,GO:0043231,GO:0005524,GO:0005507,GO:0043682,GO:0010273,GO:0046688	integral component of plasma membrane|intracellular membrane-bounded organelle|ATP binding|copper ion binding|copper-transporting ATPase activity|detoxification of copper ion|response to copper ion	ko04016	MAPK signaling pathway - plant
136637	31.1793	8.22462	54.134	6.58194	2.71851	0.0474731	0.426222	Up	0.0139459	0.103341	0.376847	1.37027	0.735877	1.55869			hypothetical protein PLEOSDRAFT_1089841, partial [Pleurotus ostreatus PC15]
136829	22.6848	43.2478	2.12181	0.0490617	-4.34926	0.0129349	0.187199	Down	0.186385	0.112392	0.378387	0.0375778	0.000282718	2.84e-07	TEL1	Serine/threonine-protein kinase TEL1	hypothetical protein PLEOSDRAFT_1105591 [Pleurotus ostreatus PC15]	GO:0000781,GO:0005634,GO:0005524,GO:0016301,GO:0004674,GO:0000077,GO:0006281,GO:0016572,GO:0006886,GO:0090399,GO:0010212,GO:0000723	chromosome, telomeric region|nucleus|ATP binding|kinase activity|protein serine/threonine kinase activity|DNA damage checkpoint|DNA repair|histone phosphorylation|intracellular protein transport|replicative senescence|response to ionizing radiation|telomere maintenance	ko04110,ko04115,ko04210,ko04214,ko04218,ko04064,ko04068,ko03440	Cell cycle|p53 signaling pathway|Apoptosis|Apoptosis - fly|Cellular senescence|NF-kappa B signaling pathway|FoxO signaling pathway|Homologous recombination
136939	58.7189	111.38	6.05768	0.0543874	-4.20058	0.0226359	0.271128	Down	3.15005	0.0274459	4.95085	0.447086	0.00183494	0.016021	PHY1	Light-sensor Protein kinase	hypothetical protein PLEOSDRAFT_159402 [Pleurotus ostreatus PC15]	GO:0005737,GO:0005524,GO:0004672,GO:0004674,GO:0004871,GO:0035556	cytoplasm|ATP binding|protein kinase activity|protein serine/threonine kinase activity|signal transducer activity|intracellular signal transduction	ko04011	MAPK signaling pathway - yeast
137438	107.53	215.061	0	0	#NAME?	0.0257292	0.293182	Down	3.59e-06	36.4195	2.15544	5.56e-05	2.65e-07	0.000110897	SPAPB1A11.03	Uncharacterized lactate 2-monooxygenase PB1A11.03	hypothetical protein PLEOSDRAFT_1043851 [Pleurotus ostreatus PC15]	GO:0005758,GO:0005634,GO:0010181,GO:0004460,GO:0050040,GO:1990748,GO:0006089	mitochondrial intermembrane space|nucleus|FMN binding|L-lactate dehydrogenase (cytochrome) activity|lactate 2-monooxygenase activity|cellular detoxification|lactate metabolic process	ko00620	Pyruvate metabolism
137523	9.04209	18.0842	0	0	#NAME?	0.0285946	0.31477	Down	1.34228	0.00189775	0.739943	2.12e-07	4.32e-09	0.00329354	STY13	Serine/threonine-protein kinase STY13	hypothetical protein PLEOSDRAFT_1043736, partial [Pleurotus ostreatus PC15]	GO:0005737,GO:0005524,GO:0004672,GO:0004674,GO:0004871,GO:0035556	cytoplasm|ATP binding|protein kinase activity|protein serine/threonine kinase activity|signal transducer activity|intracellular signal transduction	ko04139,ko04011	Mitophagy - yeast|MAPK signaling pathway - yeast
137952	22.4443	0.347668	44.541	128.114	7.00128	0.00601697	0.111545	Up	1.98e-05	0.0349596	1.38e-11	2.67808	1.09203	0.0974965			hypothetical protein PLEOSDRAFT_163017 [Pleurotus ostreatus PC15]
138020	14.4947	0	28.9894	Inf	Inf	0.00453269	0.0911045	Up	5.96e-15	1.16e-15	3.53e-25	4.1492	1.14562	0.93018	psiH	Tryptamine 4-monooxygenase	hypothetical protein PLEOSDRAFT_1079619 [Pleurotus ostreatus PC15]	GO:0016021,GO:0020037,GO:0005506,GO:0004497,GO:0016705,GO:0009820	integral component of membrane|heme binding|iron ion binding|monooxygenase activity|oxidoreductase activity, acting on paired donors, with incorporation or reduction of molecular oxygen|alkaloid metabolic process	ko00254	Aflatoxin biosynthesis
138238	20.5854	1.37405	39.7967	28.9632	4.85615	0.00981776	0.155585	Up	1.66e-14	2.57e-22	0.243823	4.3879	3.43658	0.984278			hypothetical protein PLEOSDRAFT_163017 [Pleurotus ostreatus PC15]
139094	18.9175	36.3194	1.51558	0.0417292	-4.5828	0.0172411	0.228063	Down	4.06319	0.783766	7.40632	0.507466	4.55e-26	1.5e-26
139202	14.346	28.692	0	0	#NAME?	0.013298	0.190523	Down	1.79702	0.00194848	0.507067	0.00333925	8.63e-09	1.73e-15	yakc	Aldo-keto reductase yakc [NADP(+)]	hypothetical protein PLEOSDRAFT_53073 [Pleurotus ostreatus PC15]	GO:0005829,GO:0005634,GO:0016614	cytosol|nucleus|oxidoreductase activity, acting on CH-OH group of donors
139269	285.716	571.433	0	0	#NAME?	0.00238813	0.0567674	Down	42.4696	2.1937	5.14993	1.03e-06	1.03e-08	9.84e-16	yakc	Aldo-keto reductase yakc [NADP(+)]	hypothetical protein PLEOSDRAFT_53073 [Pleurotus ostreatus PC15]	GO:0005829,GO:0005634,GO:0016614	cytosol|nucleus|oxidoreductase activity, acting on CH-OH group of donors
139285	12.9864	25.6742	0.298478	0.0116256	-6.42655	0.0168856	0.224611	Down	0.598128	0.987504	0.440911	8.3e-07	0.0100179	0.0245739	yakc	Aldo-keto reductase yakc [NADP(+)]	hypothetical protein PLEOSDRAFT_53073 [Pleurotus ostreatus PC15]	GO:0005829,GO:0005634,GO:0016614	cytosol|nucleus|oxidoreductase activity, acting on CH-OH group of donors
139299	4734.67	9431.9	37.4446	0.00396999	-7.97665	0.00330874	0.072343	Down	756.772	77.3533	130.522	0.000118265	2.16878	1.73754	yakc	Aldo-keto reductase yakc [NADP(+)]	hypothetical protein PLEOSDRAFT_53073 [Pleurotus ostreatus PC15]	GO:0005829,GO:0005634,GO:0016614	cytosol|nucleus|oxidoreductase activity, acting on CH-OH group of donors
139345	431.625	828.601	34.6497	0.041817	-4.57977	3.91e-05	0.00220966	Down	45.444	12.9946	20.4398	0.343124	2.28207	0.806398	yakc	Aldo-keto reductase yakc [NADP(+)]	hypothetical protein PLEOSDRAFT_53073 [Pleurotus ostreatus PC15]	GO:0005829,GO:0005634,GO:0016614	cytosol|nucleus|oxidoreductase activity, acting on CH-OH group of donors
140023	48.2016	90.6625	5.74065	0.0633189	-3.98122	0.00202608	0.0503173	Down	0.385778	1.4224	0.780914	0.142923	2.86e-07	0.0340558			hypothetical protein PLEOSDRAFT_1051183 [Pleurotus ostreatus PC15]
140971	8.92464	0	17.8493	Inf	Inf	0.0340438	0.350236	Up	0.000235291	2.45e-15	8.4e-06	0.224766	0.621403	0.586492		Killer toxin subunits alpha/beta	hypothetical protein SCHPADRAFT_946835 [Schizopora paradoxa]	GO:0008061,GO:0004568,GO:0006032,GO:0000272	chitin binding|chitinase activity|chitin catabolic process|polysaccharide catabolic process	ko00520	Amino sugar and nucleotide sugar metabolism
140994	1645.03	2411.46	878.596	0.364342	-1.45663	0.04009	0.385368	Down	98.716	41.7487	92.2531	7.96921	29.9715	52.5971			hypothetical protein PLEOSDRAFT_1090883 [Pleurotus ostreatus PC15]
141051	325.428	567.642	83.2139	0.146596	-2.77008	0.00169227	0.0439672	Down	27.5312	13.6539	8.00827	2.71243	1.3819	3.50762			hypothetical protein PLEOSDRAFT_171568 [Pleurotus ostreatus PC15]
141079	50.0016	86.6096	13.3937	0.154645	-2.69297	0.0244399	0.284588	Down	1.03198	2.08708	3.52651	0.548674	0.212713	0.362045			hypothetical protein PLEOSDRAFT_171568 [Pleurotus ostreatus PC15]
141158	49.6026	98.3099	0.895435	0.0091083	-6.7786	1.17e-05	0.000802738	Down	2.19272	1.75426	5.23434	0.00321148	0.0033633	0.1068			hypothetical protein PLEOSDRAFT_1090883 [Pleurotus ostreatus PC15]
141333	104.729	173.779	35.679	0.205312	-2.28411	0.0333294	0.345665	Down	3.40797	2.16588	7.65749	2.0485	0.474861	0.408889			hypothetical protein PLEOSDRAFT_171568 [Pleurotus ostreatus PC15]
141599	612.106	54.6228	1169.59	21.4121	4.42035	1.71e-07	2.09e-05	Up	2.853	0.592723	1.30859	32.398	33.1562	40.6978			hypothetical protein PLEOSDRAFT_1109193 [Pleurotus ostreatus PC15]
141909	85.6818	157.114	14.2495	0.0906952	-3.46283	0.000971886	0.0288486	Down	5.46974	5.11478	3.24803	0.612207	0.176328	0.558196	MCA1	Metacaspase-1	hypothetical protein PLEOSDRAFT_171103 [Pleurotus ostreatus PC15]	GO:0005829,GO:0005634,GO:0004198,GO:0006915,GO:0006515	cytosol|nucleus|calcium-dependent cysteine-type endopeptidase activity|apoptotic process|misfolded or incompletely synthesized protein catabolic process
141917	12.2612	24.5223	0	0	#NAME?	0.00954431	0.152666	Down	7.37e-05	1.6849	2.01136	0.00680161	3.92e-15	2.91e-14	MCA1	Metacaspase-1	hypothetical protein PILCRDRAFT_818025 [Piloderma croceum F 1598]	GO:0005829,GO:0005634,GO:0004198,GO:0006915,GO:0006515	cytosol|nucleus|calcium-dependent cysteine-type endopeptidase activity|apoptotic process|misfolded or incompletely synthesized protein catabolic process
141927	10.3095	20.619	0	0	#NAME?	0.0186064	0.238926	Down	0.577943	1.15844	8.69e-06	6.29e-14	0.00615615	0.00309223	MCA1	Metacaspase-1	hypothetical protein PLEOSDRAFT_171103 [Pleurotus ostreatus PC15]	GO:0005829,GO:0005634,GO:0004198,GO:0006915,GO:0006515	cytosol|nucleus|calcium-dependent cysteine-type endopeptidase activity|apoptotic process|misfolded or incompletely synthesized protein catabolic process
142583	364.546	569.163	159.929	0.280991	-1.83141	0.021835	0.264836	Down	10.5204	30.4411	22.9281	3.58666	4.17659	11.9461			hypothetical protein PLEOSDRAFT_1108130 [Pleurotus ostreatus PC15]
142652	124.018	14.4756	233.559	16.1347	4.0121	7.16e-05	0.00362114	Up	2.03597	0.133859	0.719433	15.942	20.3044	10.7897	ard1	N-terminal acetyltransferase A complex catalytic subunit ard1	hypothetical protein PLEOSDRAFT_34782 [Pleurotus ostreatus PC15]	GO:0005737,GO:0005829,GO:0022626,GO:0031415,GO:0005634,GO:0004596,GO:1990190,GO:1990189,GO:0006475,GO:0018002,GO:0017198	cytoplasm|cytosol|cytosolic ribosome|NatA complex|nucleus|peptide alpha-N-acetyltransferase activity|peptide-glutamate-N-acetyltransferase activity|peptide-serine-N-acetyltransferase activity|internal protein amino acid acetylation|N-terminal peptidyl-glutamic acid acetylation|N-terminal peptidyl-serine acetylation
142659	9.7719	19.2453	0.298478	0.0155091	-6.01074	0.0499881	0.439561	Down	0.144035	1.55632	0.39918	4.23e-05	0.000627407	0.0284345			hypothetical protein PLEOSDRAFT_162344 [Pleurotus ostreatus PC15]
143021	10.3701	20.4417	0.298478	0.0146014	-6.09775	0.0414826	0.393092	Down	5.2e-10	1.99968	0.797351	0.0208333	0.00126783	0.0389094			hypothetical protein PLEOSDRAFT_162344 [Pleurotus ostreatus PC15]
143153	22.3049	0	44.6097	Inf	Inf	0.000359249	0.013348	Up	0.000954944	7.5e-10	0.0105601	2.31362	0.386643	0.951695			hypothetical protein PLEOSDRAFT_152243 [Pleurotus ostreatus PC15]
143201	606.212	912.793	299.631	0.328257	-1.6071	0.0323483	0.339545	Down	7.69061	16.9669	10.8631	7.12824	5.33729	0.000821318	sfc4	Transcription factor tau subunit sfc4	hypothetical protein PLEOSDRAFT_52806 [Pleurotus ostreatus PC15]	GO:0005829,GO:0005634,GO:0000127,GO:0003677,GO:0006359,GO:0006384	cytosol|nucleus|transcription factor TFIIIC complex|DNA binding|regulation of transcription from RNA polymerase III promoter|transcription initiation from RNA polymerase III promoter
143343	24.987	48.7615	1.21246	0.0248652	-5.32973	0.00476596	0.0944724	Down	1.43454	1.46849	0.00277319	0.0817871	1.24e-05	1.1e-07	sfc4	Transcription factor tau subunit sfc4	hypothetical protein PLEOSDRAFT_52806 [Pleurotus ostreatus PC15]	GO:0005829,GO:0005634,GO:0000127,GO:0003677,GO:0006359,GO:0006384	cytosol|nucleus|transcription factor TFIIIC complex|DNA binding|regulation of transcription from RNA polymerase III promoter|transcription initiation from RNA polymerase III promoter
143713	19.8056	0	39.6113	Inf	Inf	0.0212115	0.26092	Up	6.16e-08	0.000153265	5.83e-07	3.64e-05	1.77076	0.429919	emc1	ER membrane protein complex subunit 1	hypothetical protein PLEOSDRAFT_1086136 [Pleurotus ostreatus PC15]	GO:0072546,GO:0016021	ER membrane protein complex|integral component of membrane
143783	91.9781	22.3363	161.62	7.23574	2.85514	0.00694685	0.123295	Up	1.29178	0.22524	0.600833	1.51815	6.30861	8.1557	SPAC2E11.16c	Putative alpha,alpha-trehalose-phosphate synthase [UDP-forming] 106 kDa subunit	glycosyltransferase family 20 protein [Pleurotus ostreatus PC15]	GO:0005946,GO:0005829,GO:0003825,GO:0016311,GO:0005992,GO:0070413	alpha,alpha-trehalose-phosphate synthase complex (UDP-forming)|cytosol|alpha,alpha-trehalose-phosphate synthase (UDP-forming) activity|dephosphorylation|trehalose biosynthetic process|trehalose metabolism in response to stress	ko00500	Starch and sucrose metabolism
143872	20.7782	40.3287	1.22766	0.0304413	-5.03783	0.0105747	0.163431	Down	0.756093	0.160754	0.143911	0.0284166	0.00718117	0.00192636	YBT1	ATP-dependent bile acid permease	multidrug resistance-associated ABC transporter [Laccaria bicolor S238N-H82]	GO:0000324,GO:0016021,GO:0005774,GO:0005524,GO:0015432,GO:0015721,GO:0006816	fungal-type vacuole|integral component of membrane|vacuolar membrane|ATP binding|bile acid-exporting ATPase activity|bile acid and bile salt transport|calcium ion transport
144001	95.7699	191.54	0	0	#NAME?	3.75e-05	0.00214217	Down	0.000306585	17.346	14.7512	3.74e-11	6.56e-10	9.43e-08			glycoside hydrolase family 78 protein, partial [Pleurotus ostreatus PC15]
144038	13.7636	27.5271	0	0	#NAME?	0.00515434	0.100001	Down	0.519446	0.324374	0.425745	3.3e-08	1.44e-05	6.69e-07	YBT1	ATP-dependent bile acid permease	hypothetical protein PLEOSDRAFT_1094555 [Pleurotus ostreatus PC15]	GO:0000324,GO:0016021,GO:0005774,GO:0005524,GO:0015432,GO:0015721,GO:0006816	fungal-type vacuole|integral component of membrane|vacuolar membrane|ATP binding|bile acid-exporting ATPase activity|bile acid and bile salt transport|calcium ion transport
144427	52.5253	105.051	0	0	#NAME?	1.72e-07	2.1e-05	Down	1.78444	6.72679	4.72775	8.27e-06	0.00159309	0.000517633			hypothetical protein PLEOSDRAFT_1094555 [Pleurotus ostreatus PC15]
144977	73.7819	146.048	1.51558	0.0103773	-6.59043	6.62e-07	6.72e-05	Down	2.80797	4.44133	5.40964	0.131847	7.54e-05	0.0112952	fgaOx3	Chanoclavine-I aldehyde reductase fgaOx3	hypothetical protein PLEOSDRAFT_1108153 [Pleurotus ostreatus PC15]	GO:0010181,GO:0016491	FMN binding|oxidoreductase activity
145296	17.1005	32.9582	1.24285	0.0377099	-4.72891	0.0207781	0.257402	Down	0.558765	2.07972	1.43097	0.0909499	0.0995361	1.22e-09			glycoside hydrolase family 78 protein, partial [Pleurotus ostreatus PC15]
146344	22.1216	42.4523	1.79087	0.0421855	-4.56711	0.0114815	0.173146	Down	0.346738	0.380349	1.21602	7.05e-09	8.16e-08	0.0958225			hypothetical protein PLEOSDRAFT_1067353 [Pleurotus ostreatus PC15]
147064	11.5549	23.1098	0	0	#NAME?	0.0115955	0.174205	Down	1.80767	1.34564	1.97473	1.24e-20	3.25e-11	1.1e-13			hypothetical protein PLEOSDRAFT_41292 [Pleurotus ostreatus PC15]
147111	8.70043	17.4009	0	0	#NAME?	0.0338746	0.349119	Down	1.77647	2.41143	2.61e-08	3.69e-17	7.86e-06	9.1e-07			hypothetical protein PLEOSDRAFT_41292 [Pleurotus ostreatus PC15]
147132	83.5682	133.925	33.211	0.247982	-2.01169	0.0431767	0.401938	Down	3.06113	6.93203	4.04851	0.0461663	2.26223	1.46319			hypothetical protein PLEOSDRAFT_41292 [Pleurotus ostreatus PC15]
147221	28.4904	0	56.9808	Inf	Inf	0.018127	0.234635	Up	0.00188457	1.09e-09	1.92e-14	6.06754	0.29519	0.919719	swd2	Set1 complex component swd2	hypothetical protein PAXRUDRAFT_138130 [Paxillus rubicundulus Ve08.2h10]	GO:0035097,GO:0048188,GO:0003682,GO:0051568,GO:0080182,GO:0019233	histone methyltransferase complex|Set1C/COMPASS complex|chromatin binding|histone H3-K4 methylation|histone H3-K4 trimethylation|sensory perception of pain	ko03015	mRNA surveillance pathway
147234	69.5904	2.72772	136.453	50.0247	5.64457	0.00548897	0.104262	Up	0.374617	7.37e-09	1.77e-13	8.64e-05	6.90481	11.2178	swd2	Set1 complex component swd2	hypothetical protein PAXRUDRAFT_138130 [Paxillus rubicundulus Ve08.2h10]	GO:0035097,GO:0048188,GO:0003682,GO:0051568,GO:0080182,GO:0019233	histone methyltransferase complex|Set1C/COMPASS complex|chromatin binding|histone H3-K4 methylation|histone H3-K4 trimethylation|sensory perception of pain	ko03015	mRNA surveillance pathway
147302	15.847	0	31.694	Inf	Inf	0.0029413	0.0662683	Up	5.28e-10	4.81e-11	0.00182526	2.77059	3.13497	0.178528	vps71	SWR1 complex subunit vps71	hypothetical protein FIBSPDRAFT_925662 [Fibularhizoctonia sp. CBS 109695]	GO:0000812,GO:0042826,GO:0046872,GO:0031491,GO:0043486,GO:0031063	Swr1 complex|histone deacetylase binding|metal ion binding|nucleosome binding|histone exchange|regulation of histone deacetylation
147307	402.978	155.413	650.543	4.1859	2.06554	0.0465362	0.42164	Up	6.488	0.369147	3.65751	11.211	7.37403	27.8067	met-2	Cystathionine beta-lyase	hypothetical protein PLEOSDRAFT_1113824 [Pleurotus ostreatus PC15]	GO:0005737,GO:0005634,GO:0004121,GO:0030170,GO:0071266,GO:0019343,GO:0019346	cytoplasm|nucleus|cystathionine beta-lyase activity|pyridoxal phosphate binding|'de novo' L-methionine biosynthetic process|cysteine biosynthetic process via cystathionine|transsulfuration	ko00270,ko00450	Cysteine and methionine metabolism|Selenocompound metabolism
147595	838.477	1676.95	0	0	#NAME?	7.2e-23	2.65e-19	Down	31.4432	41.0607	19.4759	2.72e-09	2.33e-10	3.4e-07			hypothetical protein PLEOSDRAFT_1107446 [Pleurotus ostreatus PC15]
147834	632.664	224.954	1040.37	4.62484	2.2094	0.0037334	0.0790284	Up	3.60453	0.000105028	4.64582	9.79608	9.93864	20.9931	fer6	Multidrug resistance protein fer6	ABC transporter [Laccaria bicolor S238N-H82]	GO:0016021,GO:0005886,GO:0005524,GO:0008559,GO:0042908	integral component of membrane|plasma membrane|ATP binding|xenobiotic-transporting ATPase activity|xenobiotic transport
147868	212.033	40.9364	383.13	9.35915	3.22638	0.0391247	0.380878	Up	1.93523	0.000129277	0.414367	11.7561	10.5884	0.00400804	fer6	Multidrug resistance protein fer6	ABC transporter [Laccaria bicolor S238N-H82]	GO:0016021,GO:0005886,GO:0005524,GO:0042626	integral component of membrane|plasma membrane|ATP binding|ATPase activity, coupled to transmembrane movement of substances
148066	15.1182	0	30.2363	Inf	Inf	0.00377799	0.0797254	Up	1.24e-06	7.26e-06	2.3e-07	0.351506	1.36143	0.440955	fic1	Ingression protein fic1	hypothetical protein PLEOSDRAFT_1113819 [Pleurotus ostreatus PC15]	GO:0005826,GO:0032153,GO:0051286,GO:0005737,GO:0005829,GO:0005634,GO:0005543,GO:1902406,GO:0000281,GO:0007067	actomyosin contractile ring|cell division site|cell tip|cytoplasm|cytosol|nucleus|phospholipid binding|mitotic actomyosin contractile ring maintenance|mitotic cytokinesis|mitotic nuclear division
148160	832.634	1256.95	408.32	0.324851	-1.62215	0.0251063	0.28889	Down	30.8244	18.2923	25.6905	5.26331	11.7411	8.72551	rfs	NRPS-independent siderophore synthetase rfs	hypothetical protein PLEOSDRAFT_161454 [Pleurotus ostreatus PC15]	GO:0015343,GO:0019290	siderophore transmembrane transporter activity|siderophore biosynthetic process
148187	275.964	439.108	112.821	0.256931	-1.96055	0.0138802	0.196296	Down	26.145	18.3933	21.0203	4.2066	7.12712	6.54197	SFK1	Protein SFK1	Protein sfk1 [Phlebia centrifuga]	GO:0016021,GO:0005764,GO:0005886,GO:0030036,GO:0048017,GO:0006629,GO:0007033	integral component of membrane|lysosome|plasma membrane|actin cytoskeleton organization|inositol lipid-mediated signaling|lipid metabolic process|vacuole organization
148196	10.068	0	20.1359	Inf	Inf	0.0260424	0.295445	Up	1.39e-07	4.64e-06	9.75e-09	0.21111	1.15443	0.108863	fic1	Ingression protein fic1	hypothetical protein PLEOSDRAFT_1113819 [Pleurotus ostreatus PC15]	GO:0005826,GO:0032153,GO:0051286,GO:0005737,GO:0005829,GO:0005634,GO:0005543,GO:1902406,GO:0000281,GO:0007067	actomyosin contractile ring|cell division site|cell tip|cytoplasm|cytosol|nucleus|phospholipid binding|mitotic actomyosin contractile ring maintenance|mitotic cytokinesis|mitotic nuclear division
148226	97.8718	195.744	0	0	#NAME?	0.0113977	0.172251	Down	1.45141	10.8253	0.237416	8.74e-08	1.97e-08	5.32e-05	rfs	NRPS-independent siderophore synthetase rfs	hypothetical protein PLEOSDRAFT_161454 [Pleurotus ostreatus PC15]	GO:0015343,GO:0019290	siderophore transmembrane transporter activity|siderophore biosynthetic process
149000	5834.19	9043.64	2624.74	0.290231	-1.78473	0.0130693	0.188356	Down	149.386	269.34	178.515	64.6787	55.6143	66.7976	aif1	Apoptosis-inducing factor 1	hypothetical protein PLEOSDRAFT_1113817 [Pleurotus ostreatus PC15]	GO:0005829,GO:0005741,GO:0005739,GO:0005634,GO:0051537,GO:0050660,GO:0046872,GO:0016668,GO:0006915,GO:0045454	cytosol|mitochondrial outer membrane|mitochondrion|nucleus|2 iron, 2 sulfur cluster binding|flavin adenine dinucleotide binding|metal ion binding|oxidoreductase activity, acting on a sulfur group of donors, NAD(P) as acceptor|apoptotic process|cell redox homeostasis
149312	14.9184	29.8368	0	0	#NAME?	0.0297087	0.322575	Down	0.687681	2.93632	0.000300745	2.71e-05	0.00053646	0.000127353	aif1	Apoptosis-inducing factor 1	hypothetical protein PLEOSDRAFT_1113817 [Pleurotus ostreatus PC15]	GO:0005829,GO:0005741,GO:0005739,GO:0005634,GO:0051537,GO:0050660,GO:0046872,GO:0016668,GO:0006915,GO:0045454	cytosol|mitochondrial outer membrane|mitochondrion|nucleus|2 iron, 2 sulfur cluster binding|flavin adenine dinucleotide binding|metal ion binding|oxidoreductase activity, acting on a sulfur group of donors, NAD(P) as acceptor|apoptotic process|cell redox homeostasis
149357	375.943	727.927	23.9593	0.0329144	-4.92514	0.0444626	0.40941	Down	18.2955	2.52074	65.2355	2.66254	0.109326	0.279316	aif1	Apoptosis-inducing factor 1	flavoprotein [Coprinopsis cinerea okayama7	GO:0005783,GO:0005743,GO:0005739,GO:0051537,GO:0050660,GO:0046872,GO:0016491,GO:0045454,GO:0097194	endoplasmic reticulum|mitochondrial inner membrane|mitochondrion|2 iron, 2 sulfur cluster binding|flavin adenine dinucleotide binding|metal ion binding|oxidoreductase activity|cell redox homeostasis|execution phase of apoptosis
149592	7.93214	15.8643	0	0	#NAME?	0.0469488	0.423743	Down	0.395007	0.899622	0.77394	3.03e-12	3.39e-09	4.77e-09	lkh1	Dual specificity protein kinase lkh1	hypothetical protein PLEOSDRAFT_1094323 [Pleurotus ostreatus PC15]	GO:0005634,GO:0005524,GO:0004672,GO:0004674,GO:0004712,GO:0004713,GO:0000920,GO:0034599,GO:0031658,GO:0048026,GO:0046777,GO:0006468	nucleus|ATP binding|protein kinase activity|protein serine/threonine kinase activity|protein serine/threonine/tyrosine kinase activity|protein tyrosine kinase activity|cell separation after cytokinesis|cellular response to oxidative stress|negative regulation of cyclin-dependent protein serine/threonine kinase activity involved in G1/S transition of mitotic cell cycle|positive regulation of mRNA …
149759	17.1067	34.2133	0	0	#NAME?	0.0077349	0.132547	Down	0.639567	0.0225989	1.66106	3.69e-09	0.000179163	0.000145041	CTSD	Probable aspartic-type endopeptidase CTSD	hypothetical protein PLEOSDRAFT_1067319 [Pleurotus ostreatus PC15]	GO:0031225,GO:0005886,GO:0004190,GO:0009405	anchored component of membrane|plasma membrane|aspartic-type endopeptidase activity|pathogenesis
149848	23.885	47.7701	0	0	#NAME?	0.0138034	0.195575	Down	2.94763	0.0240404	0.612814	1.14e-06	4.65e-05	0.000244902	CTSD	Probable aspartic-type endopeptidase CTSD	hypothetical protein PLEOSDRAFT_1067319 [Pleurotus ostreatus PC15]	GO:0031225,GO:0005886,GO:0004190,GO:0009405	anchored component of membrane|plasma membrane|aspartic-type endopeptidase activity|pathogenesis
150154	41.9048	83.8097	0	0	#NAME?	0.00142089	0.0385238	Down	0.801565	1.76563	6.59024	4.99e-23	7.97e-19	8.74e-14	CTSD	Probable aspartic-type endopeptidase CTSD (Fragment)	hypothetical protein PLEOSDRAFT_1067319 [Pleurotus ostreatus PC15]	GO:0031225,GO:0005886,GO:0004190,GO:0009405	anchored component of membrane|plasma membrane|aspartic-type endopeptidase activity|pathogenesis
150195	18.1334	35.9637	0.303116	0.00842839	-6.89053	0.00351893	0.0757125	Down	0.782396	2.02546	2.7542	0.067188	2.74e-12	3.63e-11	RNAP	Rhizopuspepsin-1	hypothetical protein PLEOSDRAFT_1067319 [Pleurotus ostreatus PC15]	GO:0031225,GO:0005886,GO:0004190,GO:0009405	anchored component of membrane|plasma membrane|aspartic-type endopeptidase activity|pathogenesis
150413	215.491	417.95	13.0316	0.0311799	-5.00324	0.00480549	0.095051	Down	3.597	35.6205	17.1144	0.173707	0.423452	1.34963	AFC3	Serine/threonine-protein kinase AFC3	hypothetical protein PLEOSDRAFT_1094323 [Pleurotus ostreatus PC15]	GO:0005524,GO:0004674,GO:0004712,GO:0046777	ATP binding|protein serine/threonine kinase activity|protein serine/threonine/tyrosine kinase activity|protein autophosphorylation
150604	12.0686	24.1372	0	0	#NAME?	0.0102066	0.159654	Down	1.01e-09	0.822022	1.73623	1.24e-23	5.49e-20	4.47e-16	CTSD	Probable aspartic-type endopeptidase CTSD (Fragment)	hypothetical protein PLEOSDRAFT_1067319 [Pleurotus ostreatus PC15]	GO:0031225,GO:0005886,GO:0004190,GO:0009405	anchored component of membrane|plasma membrane|aspartic-type endopeptidase activity|pathogenesis
150766	549.117	101.103	997.131	9.86254	3.30196	0.00971098	0.15436	Up	7.0218	0.524264	1.46304	8.11967	30.3842	53.1533			hypothetical protein PLEOSDRAFT_1111769 [Pleurotus ostreatus PC15]
150828	23.0791	3.47668	42.6816	12.2766	3.61783	0.0287709	0.316127	Up	2.96e-07	0.193617	0.000341787	1.08439	1.38375	2.43e-08	dop1	Protein dopey	hypothetical protein PLEOSDRAFT_1102291 [Pleurotus ostreatus PC15]	GO:0005829,GO:0005768,GO:0000139,GO:0005802,GO:0000902,GO:0070791,GO:0048315,GO:0006895,GO:0070798,GO:0075307,GO:0015031	cytosol|endosome|Golgi membrane|trans-Golgi network|cell morphogenesis|cleistothecium development|conidium formation|Golgi to endosome transport|positive regulation of cleistothecium development|positive regulation of conidium formation|protein transport
151536	8.95343	17.9069	0	0	#NAME?	0.0310527	0.33143	Down	0.434651	0.0350206	1.04995	4.98e-06	1.1e-15	4.08e-13	rnh1	Ribonuclease H	Ribonuclease H [Hypsizygus marmoreus]	GO:0000790,GO:0005730,GO:0005634,GO:0000287,GO:0003676,GO:0004523,GO:0043137,GO:0006401	nuclear chromatin|nucleolus|nucleus|magnesium ion binding|nucleic acid binding|RNA-DNA hybrid ribonuclease activity|DNA replication, removal of RNA primer|RNA catabolic process	ko03030	DNA replication
152547	35.4543	2.59052	68.3181	26.3723	4.72095	0.0471087	0.424568	Up	0.130411	0.0185097	0.0786271	0.25118	4.91336	1.43514			hypothetical protein PLEOSDRAFT_1111769 [Pleurotus ostreatus PC15]
152697	93.3185	32.4925	154.145	4.74401	2.24611	0.0241461	0.282385	Up	0.830576	0.172341	0.173773	1.409	1.32213	3.10284	dop1	Protein dopey	hypothetical protein Moror_7263 [Moniliophthora roreri MCA 2997]	GO:0005829,GO:0005768,GO:0000139,GO:0005802,GO:0000902,GO:0070791,GO:0048315,GO:0006895,GO:0070798,GO:0075307,GO:0015031	cytosol|endosome|Golgi membrane|trans-Golgi network|cell morphogenesis|cleistothecium development|conidium formation|Golgi to endosome transport|positive regulation of cleistothecium development|positive regulation of conidium formation|protein transport
152844	155.577	66.6673	244.487	3.66727	1.87471	0.0335441	0.346987	Up	2.51035	1.57029	0.451321	3.76935	5.7929	7.91621	COQ1	Probable hexaprenyl pyrophosphate synthase, mitochondrial	hypothetical protein PLEOSDRAFT_1092533 [Pleurotus ostreatus PC15]	GO:0031314,GO:0046872,GO:0000010,GO:0008299,GO:0006744	extrinsic component of mitochondrial inner membrane|metal ion binding|trans-hexaprenyltranstransferase activity|isoprenoid biosynthetic process|ubiquinone biosynthetic process	ko00900	Terpenoid backbone biosynthesis
153542	56.6673	2.16615	111.168	51.3208	5.68147	3.09e-05	0.00182592	Up	0.404124	0.0875545	3.23e-12	10.4925	7.5469	4.8055			hypothetical protein PLEOSDRAFT_1075438 [Pleurotus ostreatus PC15]
153823	34.3043	62.0912	6.51737	0.104964	-3.25203	0.0432449	0.402335	Down	0.0867104	2.03987	1.16078	0.193282	0.184657	0.00340305	SPBC1778.09	TBC domain-containing protein C1778.09	hypothetical protein K443DRAFT_97536 [Laccaria amethystina LaAM-08-1]	GO:0005829,GO:0012505,GO:0005622,GO:0005634,GO:0005096,GO:0017137,GO:0090630,GO:0006886,GO:0043087,GO:0031338,GO:0016192	cytosol|endomembrane system|intracellular|nucleus|GTPase activator activity|Rab GTPase binding|activation of GTPase activity|intracellular protein transport|regulation of GTPase activity|regulation of vesicle fusion|vesicle-mediated transport
153842	492.216	208.07	776.362	3.73126	1.89966	0.0165324	0.221786	Up	12.2204	2.7241	0.985953	25.2182	18.6117	17.1626	COQ1	Probable hexaprenyl pyrophosphate synthase, mitochondrial	hypothetical protein PLEOSDRAFT_1092533 [Pleurotus ostreatus PC15]	GO:0031314,GO:0046872,GO:0000010,GO:0008299,GO:0006744	extrinsic component of mitochondrial inner membrane|metal ion binding|trans-hexaprenyltranstransferase activity|isoprenoid biosynthetic process|ubiquinone biosynthetic process	ko00900	Terpenoid backbone biosynthesis
154044	200.785	46.7342	354.836	7.59263	2.9246	0.00059444	0.0196496	Up	5.79e-07	0.162981	5.606	12.9844	12.0619	23.6092	bmt5	25S rRNA (uridine-N(3))-methyltransferase	hypothetical protein PLEOSDRAFT_155974 [Pleurotus ostreatus PC15]	GO:0005737,GO:0005730,GO:0005634,GO:0070042,GO:0042254,GO:0070475	cytoplasm|nucleolus|nucleus|rRNA (uridine-N3-)-methyltransferase activity|ribosome biogenesis|rRNA base methylation
154074	348.536	144.005	553.066	3.84059	1.94133	0.0115716	0.173975	Up	1.10903	4.65418	6.41078	13.9389	21.6911	15.3397	HAT2	Histone acetyltransferase type B subunit 2	hypothetical protein PLEOSDRAFT_166538 [Pleurotus ostreatus PC15]	GO:0000781,GO:0005737,GO:0000123,GO:0004402,GO:0006333,GO:0006348	chromosome, telomeric region|cytoplasm|histone acetyltransferase complex|histone acetyltransferase activity|chromatin assembly or disassembly|chromatin silencing at telomere	ko04218	Cellular senescence
154115	352.425	118.508	586.342	4.94771	2.30676	0.00372453	0.0788695	Up	10.2919	14.0198	7.4e-05	48.1842	36.6576	42.7314	HAT2	Histone acetyltransferase type B subunit 2	hypothetical protein PLEOSDRAFT_166538 [Pleurotus ostreatus PC15]	GO:0000781,GO:0005737,GO:0000123,GO:0004402,GO:0006333,GO:0006348	chromosome, telomeric region|cytoplasm|histone acetyltransferase complex|histone acetyltransferase activity|chromatin assembly or disassembly|chromatin silencing at telomere	ko04218	Cellular senescence
154168	18.6228	0	37.2455	Inf	Inf	0.00114886	0.0328892	Up	0.00882391	0.000165213	3.44e-10	0.502398	0.908052	1.56825	SPCC550.03c	Putative ATP-dependent RNA helicase C550.03c	hypothetical protein PLEOSDRAFT_1035448 [Pleurotus ostreatus PC15]	GO:0005737,GO:0005829,GO:0005730,GO:0055087,GO:0005524,GO:0004004,GO:0003723,GO:0003724,GO:0006402,GO:0070478,GO:0070481	cytoplasm|cytosol|nucleolus|Ski complex|ATP binding|ATP-dependent RNA helicase activity|RNA binding|RNA helicase activity|mRNA catabolic process|nuclear-transcribed mRNA catabolic process, 3'-5' exonucleolytic nonsense-mediated decay|nuclear-transcribed mRNA catabolic process, non-stop decay	ko03018	RNA degradation
154251	1021.74	401.859	1641.63	4.08508	2.03036	0.00708785	0.125097	Up	43.6744	11.2998	19.0684	86.9205	111.432	117.776	SPBC1D7.01	Probable prefoldin subunit 1	hypothetical protein PLEOSDRAFT_1102278 [Pleurotus ostreatus PC15]	GO:0016272,GO:0006457	prefoldin complex|protein folding
154373	8.84201	17.684	0	0	#NAME?	0.0323582	0.339628	Down	1.88903	0.0577098	0.38545	0.00207539	2.77e-08	5.81e-10	CLO	110 kDa U5 small nuclear ribonucleoprotein component CLO	hypothetical protein PLEOSDRAFT_1102276 [Pleurotus ostreatus PC15]	GO:0015030,GO:0071013,GO:0005737,GO:0031012,GO:0005622,GO:0016020,GO:0016607,GO:0005525,GO:0003924,GO:0044822,GO:0006397,GO:0008380	Cajal body|catalytic step 2 spliceosome|cytoplasm|extracellular matrix|intracellular|membrane|nuclear speck|GTP binding|GTPase activity|poly(A) RNA binding|mRNA processing|RNA splicing	ko03040	Spliceosome
154519	19.3364	37.7774	0.895435	0.023703	-5.39879	0.00736784	0.128536	Down	2.67163	1.88796	1.21913	1.34e-12	1.29e-07	0.154972	laeA	Secondary metabolism regulator laeA	hypothetical protein PLEOSDRAFT_1054411 [Pleurotus ostreatus PC15]	GO:0005634,GO:0008168,GO:0006355,GO:0030435,GO:0006351	nucleus|methyltransferase activity|regulation of transcription, DNA-templated|sporulation resulting in formation of a cellular spore|transcription, DNA-templated
154811	152.036	247.059	57.0119	0.230762	-2.11552	0.0159057	0.21647	Down	12.5087	16.8926	11.5043	3.54902	4.14922	2.36469			hypothetical protein PLEOSDRAFT_1088723 [Pleurotus ostreatus PC15]
155143	613.596	1227.19	0	0	#NAME?	3.04e-21	7.55e-18	Down	17.5593	15.4002	21.1141	4.42e-06	3.04e-06	8.31e-06			hypothetical protein PLEOSDRAFT_1102271 [Pleurotus ostreatus PC15]	GO:0016021,GO:0005886,GO:0015297,GO:0015238	integral component of membrane|plasma membrane|antiporter activity|drug transmembrane transporter activity
156509	983.249	289.448	1677.05	5.79395	2.53455	0.000846325	0.0259968	Up	5.39695	4.35311	1.70131	22.0513	27.0523	20.7554			hypothetical protein PLEOSDRAFT_1070484 [Pleurotus ostreatus PC15]
157085	8.14752	0	16.295	Inf	Inf	0.0449424	0.411896	Up	1.26e-06	0.00411041	0.000819689	0.0393328	0.084283	0.423248		Polyporopepsin	hypothetical protein Hypma_02024 [Hypsizygus marmoreus]	GO:0004190	aspartic-type endopeptidase activity
157803	113.364	180.47	46.2584	0.256322	-1.96397	0.0368255	0.367798	Down	3.51515	8.15489	6.61099	1.83091	1.10427	2.19361			hypothetical protein PLEOSDRAFT_158676 [Pleurotus ostreatus PC15]	GO:0005737,GO:0005634,GO:0000987,GO:0046872,GO:0001133,GO:0000122,GO:0045944,GO:0031335,GO:0006357,GO:0006351	cytoplasm|nucleus|core promoter proximal region sequence-specific DNA binding|metal ion binding|RNA polymerase II transcription factor activity, sequence-specific transcription regulatory region DNA binding|negative regulation of transcription from RNA polymerase II promoter|positive regulation of transcription from RNA polymerase II promoter|regulation of sulfur amino acid metabolic process|regu…
159637	189.573	84.3651	294.781	3.49411	1.80493	0.0337775	0.348658	Up	1.58904	0.0895323	2.23816	5.37955	6.70755	2.37305			hypothetical protein PLEOSDRAFT_1041859, partial [Pleurotus ostreatus PC15]
159802	18.0841	34.3727	1.79551	0.0522364	-4.2588	0.0284536	0.313978	Down	0.375908	0.320827	1.43517	0.0183355	0.00515657	0.105884
159915	10.0457	0	20.0914	Inf	Inf	0.0225036	0.270122	Up	1.82e-12	1.39e-12	1.85e-17	0.69954	1.86022	1.21599			hypothetical protein PLEOSDRAFT_158698 [Pleurotus ostreatus PC15]
160430	170.141	271.642	68.641	0.252689	-1.98456	0.0205243	0.255135	Down	5.99823	8.63581	9.17682	1.3e-05	3.95008	2.48245	ampp	Probable Xaa-Pro aminopeptidase P	hypothetical protein GALMADRAFT_257642 [Galerina marginata CBS 339.88]	GO:0005829,GO:0005634,GO:0046872,GO:0070006	cytosol|nucleus|metal ion binding|metalloaminopeptidase activity
160498	26.5587	53.1174	0	0	#NAME?	0.00120897	0.0342241	Down	1.72395	3.23314	0.101083	1.04e-10	0.00450809	0.00402131	ampp	Probable Xaa-Pro aminopeptidase P	hypothetical protein M413DRAFT_344531 [Hebeloma cylindrosporum h7]	GO:0005829,GO:0005634,GO:0046872,GO:0070006	cytosol|nucleus|metal ion binding|metalloaminopeptidase activity
160588	21.3854	42.7708	0	0	#NAME?	0.000435656	0.0154215	Down	1.0103	3.0279	3.22438	8.9e-17	6.59e-13	2.06e-17			hypothetical protein PLEOSDRAFT_1089328, partial [Pleurotus ostreatus PC15]
161109	192.782	294.689	90.875	0.308376	-1.69724	0.0445619	0.409899	Down	5.5182	13.1747	10.8372	1.73635	4.36444	3.72461	GPA4	Guanine nucleotide-binding protein alpha-4 subunit	hypothetical protein PLEOSDRAFT_1064731 [Pleurotus ostreatus PC15]	GO:0005525,GO:0003924,GO:0046872,GO:0004871,GO:0007186	GTP binding|GTPase activity|metal ion binding|signal transducer activity|G-protein coupled receptor signaling pathway
161211	203.074	85.3814	320.766	3.75687	1.90953	0.0194507	0.24629	Up	0.595087	0.83581	3.10131	4.70632	6.11856	7.85988	At3g23870	Probable magnesium transporter NIPA1	hypothetical protein PLEOSDRAFT_1104099 [Pleurotus ostreatus PC15]	GO:0005769,GO:0016021,GO:0016020,GO:0005886,GO:0015095,GO:0015693	early endosome|integral component of membrane|membrane|plasma membrane|magnesium ion transmembrane transporter activity|magnesium ion transport
161696	27.2774	5.15683	49.398	9.57915	3.2599	0.0296925	0.322432	Up	0.0204187	0.0483106	0.929107	4.9792	4.38359	1.22847			hypothetical protein PLEOSDRAFT_160763 [Pleurotus ostreatus PC15]
161724	28.0574	0.646591	55.4683	85.7857	6.42267	0.000562373	0.0187926	Up	0.0511547	0.0122717	0.0975438	4.0626	4.14958	4.31616			hypothetical protein PLEOSDRAFT_160763 [Pleurotus ostreatus PC15]
161771	12.3065	0	24.613	Inf	Inf	0.0106402	0.164191	Up	4.29e-08	9.76e-10	2.03e-09	0.000290853	0.486603	1.28199			hypothetical protein PLEOSDRAFT_160758 [Pleurotus ostreatus PC15]
162017	10.5302	21.0604	0	0	#NAME?	0.0179467	0.233438	Down	0.0736895	2.19043	0.646244	2.8e-10	9.6e-09	5.57e-14	UBC1	Ubiquitin-conjugating enzyme E2 1	hypothetical protein PLEOSDRAFT_52152 [Pleurotus ostreatus PC15]	GO:0005737,GO:0005634,GO:0000502,GO:0005524,GO:0061630,GO:0031625,GO:0004842,GO:0030433,GO:0000209,GO:0042787,GO:0016050	cytoplasm|nucleus|proteasome complex|ATP binding|ubiquitin protein ligase activity|ubiquitin protein ligase binding|ubiquitin-protein transferase activity|ER-associated ubiquitin-dependent protein catabolic process|protein polyubiquitination|protein ubiquitination involved in ubiquitin-dependent protein catabolic process|vesicle organization	ko04120	Ubiquitin mediated proteolysis
162421	23.216	44.8405	1.59155	0.0354935	-4.8163	0.0232773	0.276149	Down	0.585121	2.57924	0.472346	0.0109767	0.132737	0.00104804			hypothetical protein PLEOSDRAFT_1078397 [Pleurotus ostreatus PC15]
162519	2451.27	577.651	4324.88	7.48702	2.90439	9.91e-05	0.00474399	Up	38.0773	41.7269	46.5807	280.771	398.943	334.144			hypothetical protein PLEOSDRAFT_1085408 [Pleurotus ostreatus PC15]
162775	35.9492	68.2609	3.63739	0.0532866	-4.23008	0.00351509	0.0756394	Down	1.47611	5.31112	3.45665	0.603172	1.92e-06	3.73e-23			hypothetical protein PLEOSDRAFT_1045604 [Pleurotus ostreatus PC15]
162781	27.6181	49.7848	5.45145	0.1095	-3.19099	0.0339308	0.349428	Down	1.68265	1.35491	1.58696	0.49957	3.73e-18	0.0206518			hypothetical protein PLEOSDRAFT_1045604 [Pleurotus ostreatus PC15]
163389	24.5902	49.1803	0	0	#NAME?	0.0421605	0.396799	Down	0.000399979	0.49117	4.29448	1.12e-08	1.55e-07	6.14e-05	CHS4	Chitin synthase 4	glycosyltransferase family 2 protein [Pleurotus ostreatus PC15]	GO:0071944,GO:0030428,GO:0030659,GO:0016021,GO:0005886,GO:0004100,GO:0000918,GO:0006038,GO:0031505	cell periphery|cell septum|cytoplasmic vesicle membrane|integral component of membrane|plasma membrane|chitin synthase activity|barrier septum site selection|cell wall chitin biosynthetic process|fungal-type cell wall organization	ko00520	Amino sugar and nucleotide sugar metabolism
163481	61.4871	19.7154	103.259	5.23746	2.38887	0.0255002	0.291707	Up	0.0439902	1.39103	0.0839208	2.29781	3.82514	2.65973	SPAC4H3.08	Uncharacterized oxidoreductase C4H3.08	hypothetical protein PLEOSDRAFT_1094451 [Pleurotus ostreatus PC15]	GO:0016491	oxidoreductase activity
164181	21.1605	3.47668	38.8443	11.1728	3.48192	0.0385615	0.377595	Up	1.6e-19	0.397181	1.62e-20	0.519202	1.69357	2.63473	Os05g0140800	Glucose and ribitol dehydrogenase homolog	hypothetical protein PLEOSDRAFT_1094451 [Pleurotus ostreatus PC15]	GO:0016491	oxidoreductase activity
164553	85.4244	3.94004	166.909	42.3622	5.40471	0.00525407	0.10127	Up	0.384911	1.4e-07	6.22e-15	3.34e-11	9.4034	7.15817			hypothetical protein PLEOSDRAFT_1072092 [Pleurotus ostreatus PC15]
164836	567.603	992.017	143.188	0.144341	-2.79245	0.000388328	0.014152	Down	29.9884	69.2695	75.8144	6.6501	11.6212	9.1473	gpi16	GPI transamidase component PIG-T homolog	hypothetical protein PLEOSDRAFT_1078384 [Pleurotus ostreatus PC15]	GO:0005783,GO:0005789,GO:0042765,GO:0016255	endoplasmic reticulum|endoplasmic reticulum membrane|GPI-anchor transamidase complex|attachment of GPI anchor to protein	ko00563	Glycosylphosphatidylinositol(GPI)-anchor biosynthesis
165096	150.458	14.2447	286.671	20.1247	4.33089	0.000270415	0.0106718	Up	0.57748	0.000526041	0.000256606	5.98781	1.2862	4.3706	far11	Factor arrest protein 11	hypothetical protein SERLA73DRAFT_85523 [Serpula lacrymans var. lacrymans S7.3]	GO:0005737,GO:0070062,GO:0005634,GO:0030866,GO:0022604	cytoplasm|extracellular exosome|nucleus|cortical actin cytoskeleton organization|regulation of cell morphogenesis
165132	268.442	408.873	128.011	0.313083	-1.67538	0.0374639	0.371602	Down	17.2541	4.26665	13.0009	3.82427	7.3487	0.0152255	MCX1	ATP-dependent clpX-like chaperone, mitochondrial	hypothetical protein PLEOSDRAFT_1063828 [Pleurotus ostreatus PC15]	GO:0005524,GO:0008270,GO:0006457	ATP binding|zinc ion binding|protein folding	ko04112	Cell cycle - Caulobacter
165226	111.715	0	223.431	Inf	Inf	2.16e-08	3.36e-06	Up	6.27e-08	6.6e-15	2.43e-12	8.77461	16.2227	4.32936	MCR1	NADH-cytochrome b5 reductase 2	hypothetical protein PLEOSDRAFT_1092804 [Pleurotus ostreatus PC15]	GO:0031307,GO:0005758,GO:0004128,GO:0034599,GO:0006696	integral component of mitochondrial outer membrane|mitochondrial intermembrane space|cytochrome-b5 reductase activity, acting on NAD(P)H|cellular response to oxidative stress|ergosterol biosynthetic process	ko00520	Amino sugar and nucleotide sugar metabolism
165784	175.094	316.977	33.2115	0.104776	-3.25462	0.0089423	0.14638	Down	1.95033	10.1928	13.1345	0.245242	0.467	2.25865	ptr3	Ubiquitin-activating enzyme E1 1	hypothetical protein PLEOSDRAFT_1063833 [Pleurotus ostreatus PC15]	GO:0005737,GO:0005829,GO:0005634,GO:0005524,GO:0000287,GO:0004839,GO:0004842,GO:0019941,GO:0016567	cytoplasm|cytosol|nucleus|ATP binding|magnesium ion binding|ubiquitin activating enzyme activity|ubiquitin-protein transferase activity|modification-dependent protein catabolic process|protein ubiquitination	ko04120	Ubiquitin mediated proteolysis
166548	33.9242	63.3063	4.5421	0.071748	-3.80092	0.00870593	0.143588	Down	0.95255	4.03848	2.30175	0.542642	0.000538312	0.0478552			hypothetical protein PLEOSDRAFT_1040192 [Pleurotus ostreatus PC15]
166734	9.88921	0	19.7784	Inf	Inf	0.0230998	0.274742	Up	0.0033242	9.68e-10	3.12e-06	0.272948	7.93e-07	0.798847			hypothetical protein PLEOSDRAFT_1075907 [Pleurotus ostreatus PC15]
166765	27.48	0	54.9601	Inf	Inf	0.000229605	0.0093417	Up	0.0016928	5.23e-09	7.71e-09	0.922897	0.55109	2.85316	MCR1	NADH-cytochrome b5 reductase 2	hypothetical protein PLEOSDRAFT_1092804 [Pleurotus ostreatus PC15]	GO:0031307,GO:0005758,GO:0004128,GO:0034599,GO:0006696	integral component of mitochondrial outer membrane|mitochondrial intermembrane space|cytochrome-b5 reductase activity, acting on NAD(P)H|cellular response to oxidative stress|ergosterol biosynthetic process	ko00520	Amino sugar and nucleotide sugar metabolism
167091	775.573	389.729	1161.42	2.98006	1.57534	0.0378751	0.374086	Up	23.3812	6.91309	10.6517	27.5414	57.2035	42.6153	lys12	Homoisocitrate dehydrogenase	hypothetical protein PLEOSDRAFT_1038313 [Pleurotus ostreatus PC15]	GO:0005737,GO:0005739,GO:0047046,GO:0000287,GO:0051287,GO:0009085,GO:0019878	cytoplasm|mitochondrion|homoisocitrate dehydrogenase activity|magnesium ion binding|NAD binding|lysine biosynthetic process|lysine biosynthetic process via aminoadipic acid	ko00300	Lysine biosynthesis
167293	9.97113	0	19.9423	Inf	Inf	0.0233258	0.27663	Up	0.000439838	1.83e-05	0.000825118	0.150096	0.61774	0.219302			hypothetical protein PLEOSDRAFT_1112085 [Pleurotus ostreatus PC15]
167800	678.835	0	1357.67	Inf	Inf	3.56e-17	3.61e-14	Up	6.91e-05	0.0100126	0.00209498	48.677	45.2676	16.5982	arg-8	Acetylornithine aminotransferase, mitochondrial	hypothetical protein PLEOSDRAFT_1039721, partial [Pleurotus ostreatus PC15]	GO:0005829,GO:0005759,GO:0042802,GO:0003992,GO:0030170,GO:0006526	cytosol|mitochondrial matrix|identical protein binding|N2-acetyl-L-ornithine:2-oxoglutarate 5-aminotransferase activity|pyridoxal phosphate binding|arginine biosynthetic process	ko00220	Arginine biosynthesis
168397	22.0174	2.03311	42.0016	20.6589	4.36869	0.0131399	0.188991	Up	0.0204505	0.0949334	0.0732249	1.80737	1.05442	2.08634	fmn1	Riboflavin kinase	hypothetical protein PLEOSDRAFT_1038490, partial [Pleurotus ostreatus PC15]	GO:0005829,GO:0005743,GO:0005634,GO:0005524,GO:0008531,GO:0008270,GO:0009398,GO:0009231,GO:0006771	cytosol|mitochondrial inner membrane|nucleus|ATP binding|riboflavin kinase activity|zinc ion binding|FMN biosynthetic process|riboflavin biosynthetic process|riboflavin metabolic process
168496	53.1334	88.5216	17.7452	0.200462	-2.3186	0.0431993	0.40204	Down	6.15811	3.68375	6.79244	0.744967	0.236392	2.61805			hypothetical protein PLEOSDRAFT_167149 [Pleurotus ostreatus PC15]
168522	13.2459	0.695335	25.7964	37.0992	5.21332	0.0291224	0.318693	Up	3.27e-18	0.104306	1.1e-12	0.0972267	0.96449	2.80413	FUBT	Efflux pump FUBT	hypothetical protein PLEOSDRAFT_1113346 [Pleurotus ostreatus PC15]	GO:0016021,GO:0005886,GO:0055085	integral component of membrane|plasma membrane|transmembrane transport
168561	60.7666	115.505	6.02806	0.0521887	-4.26012	0.000374709	0.013766	Down	1.87268	3.76789	2.47342	0.00251961	0.43488	0.0184222	mrr1	Citrinin biosynthesis cluster MFS transporter mrr1	hypothetical protein PLEOSDRAFT_1113346 [Pleurotus ostreatus PC15]	GO:0016021,GO:0005886,GO:0000297,GO:1903710	integral component of membrane|plasma membrane|spermine transmembrane transporter activity|spermine transmembrane transport
169001	14.8143	28.6737	0.95493	0.0333034	-4.90819	0.0253374	0.290711	Down	0.650566	0.217076	0.996863	1.23e-10	0.0562914	7.44e-09	mrr1	Citrinin biosynthesis cluster MFS transporter mrr1	hypothetical protein PLEOSDRAFT_1113346 [Pleurotus ostreatus PC15]	GO:0016021,GO:0005886,GO:0000297,GO:1903710	integral component of membrane|plasma membrane|spermine transmembrane transporter activity|spermine transmembrane transport
169057	7.89342	15.7868	0	0	#NAME?	0.0464795	0.421287	Down	0.679242	0.578902	0.472197	1.49e-18	1.63e-16	0.000245267	aclE	Dehydrogenase aclE	hypothetical protein PLEOSDRAFT_1044219 [Pleurotus ostreatus PC15]	GO:0005737,GO:0005634,GO:0003677,GO:0019210,GO:0016491,GO:0006012,GO:0033673,GO:0043433,GO:0000122,GO:0006351	cytoplasm|nucleus|DNA binding|kinase inhibitor activity|oxidoreductase activity|galactose metabolic process|negative regulation of kinase activity|negative regulation of sequence-specific DNA binding transcription factor activity|negative regulation of transcription from RNA polymerase II promoter|transcription, DNA-templated
169147	26.7069	53.4137	0	0	#NAME?	0.0234741	0.277626	Down	3.45317	0.518014	0.0104662	0.000472156	0.00506142	0.00425292	mrr1	Citrinin biosynthesis cluster MFS transporter mrr1	hypothetical protein PLEOSDRAFT_1113346 [Pleurotus ostreatus PC15]	GO:0016021,GO:0005886,GO:0000297,GO:1903710	integral component of membrane|plasma membrane|spermine transmembrane transporter activity|spermine transmembrane transport
169874	126.596	243.189	10.0028	0.0411319	-4.6036	0.00690522	0.122896	Down	4.52156	2.44566	12.6934	0.863722	0.0005447	0.0116194	DEK1	Calpain-type cysteine protease DEK1	hypothetical protein PLEOSDRAFT_1097388 [Pleurotus ostreatus PC15]	GO:0005622,GO:0005509,GO:0004198	intracellular|calcium ion binding|calcium-dependent cysteine-type endopeptidase activity
170002	10.9554	0	21.9108	Inf	Inf	0.0160916	0.218347	Up	7.72e-08	0.00751437	3.21e-06	0.68186	0.640493	0.252437			hypothetical protein PLEOSDRAFT_168663 [Pleurotus ostreatus PC15]	GO:0005739,GO:0005634,GO:0000978,GO:0001077,GO:0008270	mitochondrion|nucleus|RNA polymerase II core promoter proximal region sequence-specific DNA binding|transcriptional activator activity, RNA polymerase II core promoter proximal region sequence-specific binding|zinc ion binding
170838	85.6784	153.965	17.3919	0.11296	-3.14611	0.00228598	0.0549065	Down	6.93689	10.6329	8.0384	1.21832	1.61306	0.295657			hypothetical protein PLEOSDRAFT_1105974 [Pleurotus ostreatus PC15]
170852	82.1018	156.059	8.14496	0.0521916	-4.26004	0.000136272	0.00621206	Down	4.43276	9.32004	9.07744	0.458119	0.11449	0.721216			hypothetical protein PLEOSDRAFT_1105974 [Pleurotus ostreatus PC15]	GO:0009506,GO:0005773,GO:0030246	plasmodesma|vacuole|carbohydrate binding
170873	764.727	1432.34	97.1118	0.0677992	-3.88259	1.5e-06	0.000134853	Down	23.2115	29.2796	35.8301	1.9754	3.05843	1.38809			hypothetical protein PLEOSDRAFT_1097387 [Pleurotus ostreatus PC15]	GO:0005829,GO:0016020,GO:0005634,GO:0009506,GO:0030246,GO:0005507,GO:0009409	cytosol|membrane|nucleus|plasmodesma|carbohydrate binding|copper ion binding|response to cold
170875	62.9378	122.844	3.03116	0.0246748	-5.34082	2.48e-05	0.00151275	Down	5.72865	1.13498	4.50348	0.302568	1.82e-08	0.000522953			hypothetical protein PLEOSDRAFT_1097387 [Pleurotus ostreatus PC15]
170939	8.8854	17.7708	0	0	#NAME?	0.032258	0.338832	Down	0.258182	0.261303	0.630968	0.00154588	1.86e-06	0.000370536			hypothetical protein PLEOSDRAFT_1097387 [Pleurotus ostreatus PC15]	GO:0030246	carbohydrate binding
170956	26.829	50.8692	2.78882	0.0548234	-4.18906	0.0278611	0.309376	Down	0.136352	1.80798	3.81908	0.186041	0.163854	1.42e-13			hypothetical protein PLEOSDRAFT_1097387 [Pleurotus ostreatus PC15]
170969	146.053	274.245	17.8609	0.0651275	-3.94059	4.07e-05	0.00228301	Down	5.6016	15.1103	17.2833	0.741234	1.81184	0.0744525			hypothetical protein PLEOSDRAFT_1097387 [Pleurotus ostreatus PC15]
170989	118.48	209.746	27.2129	0.129742	-2.94628	0.00204179	0.0506333	Down	5.63563	5.20732	10.3064	1.64819	0.716005	0.604815			hypothetical protein PLEOSDRAFT_1105974 [Pleurotus ostreatus PC15]
171018	17.2867	33.6185	0.95493	0.0284049	-5.13772	0.0127849	0.18565	Down	1.33806	0.962593	0.675564	2.07e-11	0.101136	6.79e-08			hypothetical protein PLEOSDRAFT_1105974 [Pleurotus ostreatus PC15]	GO:0009506,GO:0005773,GO:0030246	plasmodesma|vacuole|carbohydrate binding
171031	675.51	1327.83	23.1895	0.0174642	-5.83945	0.000538932	0.0181586	Down	24.5656	73.6779	153.622	2.80435	1.90352	2.37e-07			hypothetical protein PLEOSDRAFT_1097387 [Pleurotus ostreatus PC15]
171108	49.6592	6.18321	93.1351	15.0626	3.9129	0.00173483	0.0446794	Up	2.71e-06	1.57e-13	0.844382	1.90928	7.13967	4.61139	ERV1	Mitochondrial FAD-linked sulfhydryl oxidase ERV1	hypothetical protein PLEOSDRAFT_1077823 [Pleurotus ostreatus PC15]	GO:0005737,GO:0005758,GO:0005739,GO:0050660,GO:0016971,GO:0015035,GO:0001889	cytoplasm|mitochondrial intermembrane space|mitochondrion|flavin adenine dinucleotide binding|flavin-linked sulfhydryl oxidase activity|protein disulfide oxidoreductase activity|liver development
171331	1077.18	2154.36	0	0	#NAME?	1.59e-07	1.96e-05	Down	3.82679	157.275	185.725	8.63e-17	5.44e-17	4.16e-12	zrt1	Zinc-regulated transporter 1	ZIP superfamily [Pleurotus ostreatus PC15]	GO:0005887,GO:0000006,GO:0006830	integral component of plasma membrane|high-affinity zinc uptake transmembrane transporter activity|high-affinity zinc II ion transport
171391	1496.02	2958.41	33.6303	0.0113677	-6.45892	4.47e-08	6.4e-06	Down	70.098	142.301	219.447	0.667821	2.5653	2.07546			hypothetical protein PLEOSDRAFT_1057539, partial [Pleurotus ostreatus PC15]
171418	19.8776	39.7552	0	0	#NAME?	0.000689831	0.0221462	Down	0.810877	1.61294	1.65253	2.08e-10	9.06e-07	1.24e-09	ERV1	Mitochondrial FAD-linked sulfhydryl oxidase ERV1	hypothetical protein PLEOSDRAFT_1077823 [Pleurotus ostreatus PC15]	GO:0005737,GO:0005758,GO:0005739,GO:0050660,GO:0016971,GO:0015035,GO:0001889	cytoplasm|mitochondrial intermembrane space|mitochondrion|flavin adenine dinucleotide binding|flavin-linked sulfhydryl oxidase activity|protein disulfide oxidoreductase activity|liver development
171446	1423.99	2792.63	55.3607	0.0198239	-5.65662	5.04e-11	1.39e-08	Down	72.3058	98.4524	89.6757	4.45877	1.01452	0.0440863	psiD	L-tryptophan decarboxylase	hypothetical protein PLEOSDRAFT_168666 [Pleurotus ostreatus PC15]	GO:0005783,GO:0005789,GO:0005509,GO:0004609,GO:0006646	endoplasmic reticulum|endoplasmic reticulum membrane|calcium ion binding|phosphatidylserine decarboxylase activity|phosphatidylethanolamine biosynthetic process	ko00564	Glycerophospholipid metabolism
171536	543.512	1084.2	2.81921	0.00260025	-8.58713	2.76e-13	1.14e-10	Down	29.4355	50.9452	76.3065	0.144789	0.305096	1.19e-18			hypothetical protein PLEOSDRAFT_1057539, partial [Pleurotus ostreatus PC15]
171706	87.3715	174.743	0	0	#NAME?	2.69e-05	0.00162163	Down	0.649741	18.0447	22.8952	9.46e-14	1.5e-08	1.03e-13	ZRT2	Zinc-regulated transporter 2	ZIP superfamily [Pleurotus ostreatus PC15]	GO:0005887,GO:0000006,GO:0006830	integral component of plasma membrane|high-affinity zinc uptake transmembrane transporter activity|high-affinity zinc II ion transport
171771	29.6934	3.8599	55.527	14.3856	3.84655	0.0117389	0.175657	Up	0.136863	0.102943	2.59e-11	0.950545	1.35066	1.44015	cel2	Exoglucanase	glycoside hydrolase family 7 protein [Pleurotus ostreatus PC15]	GO:0005576,GO:0016162,GO:0030248,GO:0030245	extracellular region|cellulose 1,4-beta-cellobiosidase activity|cellulose binding|cellulose catabolic process	ko00500	Starch and sucrose metabolism
171976	14.6722	29.3445	0	0	#NAME?	0.00370818	0.0785908	Down	2.61123	0.732192	2.56107	3e-22	5.23e-21	1.46e-18	TIM44	Mitochondrial import inner membrane translocase subunit TIM44	hypothetical protein PLEOSDRAFT_1077825 [Pleurotus ostreatus PC15]	GO:0005743,GO:0005759,GO:0001405,GO:0005524,GO:0051087,GO:0030150	mitochondrial inner membrane|mitochondrial matrix|presequence translocase-associated import motor|ATP binding|chaperone binding|protein import into mitochondrial matrix
171990	457.896	865.014	50.7768	0.0587006	-4.09048	1.17e-06	0.000109319	Down	14.327	26.1405	22.89	1.34594	1.94532	0.712417	psiD	L-tryptophan decarboxylase	hypothetical protein PLEOSDRAFT_1094176 [Pleurotus ostreatus PC15]	GO:0005783,GO:0005789,GO:0005509,GO:0004609,GO:0006646	endoplasmic reticulum|endoplasmic reticulum membrane|calcium ion binding|phosphatidylserine decarboxylase activity|phosphatidylethanolamine biosynthetic process	ko00564	Glycerophospholipid metabolism
172014	679.759	1342.31	17.208	0.0128197	-6.28549	1.23e-11	3.8e-09	Down	26.3903	51.0939	62.9764	1.42818	8.72e-08	0.519222			hypothetical protein PLEOSDRAFT_1040478 [Pleurotus ostreatus PC15]
172052	544.865	957.274	132.457	0.138368	-2.85341	0.000269766	0.0106495	Down	18.18	25.1951	27.0024	2.6247	5.94229	1.81955	psiD	L-tryptophan decarboxylase	hypothetical protein PLEOSDRAFT_1094176 [Pleurotus ostreatus PC15]	GO:0005783,GO:0005789,GO:0005509,GO:0004609,GO:0006646	endoplasmic reticulum|endoplasmic reticulum membrane|calcium ion binding|phosphatidylserine decarboxylase activity|phosphatidylethanolamine biosynthetic process	ko00564	Glycerophospholipid metabolism
172202	3698.64	1339.64	6057.65	4.52186	2.17692	0.00313727	0.0696226	Up	147.751	45.6883	55.1803	392.027	381.661	400.452	RPL43	60S ribosomal protein L43	hypothetical protein PLEOSDRAFT_1077820 [Pleurotus ostreatus PC15]	GO:0005840,GO:0046872,GO:0003735,GO:0006412	ribosome|metal ion binding|structural constituent of ribosome|translation	ko03010	Ribosome
172218	125.597	240.011	11.1828	0.046593	-4.42374	0.00963647	0.153543	Down	10.5086	0.0205619	11.9322	0.910535	0.00598261	0.20679	dak1	Dihydroxyacetone kinase 1	hypothetical protein PLEOSDRAFT_159019 [Pleurotus ostreatus PC15]	GO:0005737,GO:0005829,GO:0005524,GO:0004371,GO:0050354,GO:0019563,GO:0006071	cytoplasm|cytosol|ATP binding|glycerone kinase activity|triokinase activity|glycerol catabolic process|glycerol metabolic process	ko00051,ko00680,ko00561	Fructose and mannose metabolism|Methane metabolism|Glycerolipid metabolism
172290	423.547	664.481	182.614	0.274821	-1.86343	0.0205748	0.255562	Down	6.54337	16.2479	23.0886	4.19449	4.55831	4.99439	ubp12	Probable ubiquitin carboxyl-terminal hydrolase 12	hypothetical protein PLEOSDRAFT_1017509, partial [Pleurotus ostreatus PC15]	GO:0005737,GO:0005634,GO:0005886,GO:0046872,GO:0004843,GO:0031397,GO:0016579,GO:0034394,GO:0031647,GO:0000244,GO:0006511	cytoplasm|nucleus|plasma membrane|metal ion binding|thiol-dependent ubiquitin-specific protease activity|negative regulation of protein ubiquitination|protein deubiquitination|protein localization to cell surface|regulation of protein stability|spliceosomal tri-snRNP complex assembly|ubiquitin-dependent protein catabolic process
172338	387.965	110.214	665.716	6.0402	2.5946	0.00364254	0.0774846	Up	1.07665	1.68531	0.820158	12.7059	6.32908	4.17812	ubp12	Probable ubiquitin carboxyl-terminal hydrolase 12	hypothetical protein PLEOSDRAFT_1017509, partial [Pleurotus ostreatus PC15]	GO:0005737,GO:0005634,GO:0004197,GO:0004843,GO:0016579,GO:0006511	cytoplasm|nucleus|cysteine-type endopeptidase activity|thiol-dependent ubiquitin-specific protease activity|protein deubiquitination|ubiquitin-dependent protein catabolic process
172389	25.9837	51.9673	0	0	#NAME?	0.000348938	0.013064	Down	3.5752	1.87651	0.17509	0.000906707	5.1e-07	1.95e-05	DAK	Dihydroxyacetone kinase	hypothetical protein PLEOSDRAFT_159019 [Pleurotus ostreatus PC15]	GO:0005737,GO:0005829,GO:0005524,GO:0004371,GO:0050354,GO:0006071	cytoplasm|cytosol|ATP binding|glycerone kinase activity|triokinase activity|glycerol metabolic process	ko00051,ko00680,ko00561	Fructose and mannose metabolism|Methane metabolism|Glycerolipid metabolism
172637	893.859	1631.15	156.563	0.095983	-3.38108	0.0156772	0.21434	Down	11.6376	83.2629	43.1969	4.43345	6.51624	3.45482	ecdD	Major facilitator-type transporter ecdD	hypothetical protein PLEOSDRAFT_1089962 [Pleurotus ostreatus PC15]	GO:0005887,GO:0005355,GO:0005351,GO:0046323,GO:0035428	integral component of plasma membrane|glucose transmembrane transporter activity|sugar:proton symporter activity|glucose import|hexose transmembrane transport
172665	11.7361	23.1691	0.303116	0.0130827	-6.25619	0.0250577	0.288421	Down	0.721176	1.2415	0.0606325	0.0197876	0.0102178	0.00389194	ecdD	Major facilitator-type transporter ecdD	hypothetical protein PLEOSDRAFT_1089962 [Pleurotus ostreatus PC15]	GO:0005887,GO:0005355,GO:0005351,GO:0046323,GO:0035428	integral component of plasma membrane|glucose transmembrane transporter activity|sugar:proton symporter activity|glucose import|hexose transmembrane transport
173373	111.002	197.733	24.2706	0.122744	-3.02627	0.00189163	0.0477368	Down	4.07847	4.89837	5.06204	0.664712	0.315941	0.881284			hypothetical protein PLEOSDRAFT_1077815 [Pleurotus ostreatus PC15]
173641	999.749	1710.22	289.275	0.169145	-2.56367	0.00081486	0.0252869	Down	20.1193	28.5209	21.8529	0.375244	0.1484	12.592	SPBC19F8.03c	ENTH domain-containing protein C19F8.03c	hypothetical protein PLEOSDRAFT_1066329, partial [Pleurotus ostreatus PC15]	GO:0030479,GO:0030136,GO:0005829,GO:0005545,GO:0030276,GO:0048268,GO:0006897,GO:0006886	actin cortical patch|clathrin-coated vesicle|cytosol|1-phosphatidylinositol binding|clathrin binding|clathrin coat assembly|endocytosis|intracellular protein transport
173766	14.7565	29.5129	0	0	#NAME?	0.00377294	0.0796604	Down	0.379472	0.615874	0.66715	5.1e-06	4.11e-06	0.00512399			hypothetical protein GYMLUDRAFT_42631 [Gymnopus luxurians FD-317 M1]
174589	17.7841	35.2651	0.303116	0.00859535	-6.86223	0.00356907	0.0764962	Down	2.91183	2.59793	0.00203778	0.0563573	0.00713191	3.75e-21			hypothetical protein PLEOSDRAFT_1043802, partial [Pleurotus ostreatus PC15]
174867	30.757	60.0123	1.50167	0.0250227	-5.32062	0.0181658	0.235014	Down	3.00333	0.00930839	6.01748	0.0743322	6.24e-06	0.154784	SPBC36B7.05c	Putative E3 ubiquitin-protein ligase C36B7.05c	hypothetical protein PLEOSDRAFT_1043541 [Pleurotus ostreatus PC15]
175208	1101.45	309.141	1893.77	6.12591	2.61492	0.00130569	0.036126	Up	0.00895058	0.0754766	14.3593	32.5889	17.2513	48.7981	SPAC139.01c	Uncharacterized protein C139.01c	XPG I-region protein [Coprinopsis cinerea okayama7	GO:0005737,GO:0005829,GO:0005634,GO:0004519,GO:0046872,GO:0004518,GO:0006281	cytoplasm|cytosol|nucleus|endonuclease activity|metal ion binding|nuclease activity|DNA repair
175787	108.302	40.0473	176.556	4.40869	2.14035	0.0296307	0.322093	Up	5.95099	3.38e-05	0.83911	4.88162	13.8117	11.7889			hypothetical protein PLEOSDRAFT_1089954 [Pleurotus ostreatus PC15]
175792	23.8726	2.72772	45.0176	16.5038	4.04472	0.0365271	0.365917	Up	0.744403	1.24e-11	0.0080834	4.2296	0.00084405	7.7552			hypothetical protein PLEOSDRAFT_1089954 [Pleurotus ostreatus PC15]
175904	107.44	22.1258	192.754	8.71173	3.12296	0.00141537	0.0383863	Up	1.18603	0.000109822	2.55157	10.0126	10.1532	14.9302			hypothetical protein PLEOSDRAFT_1089954 [Pleurotus ostreatus PC15]
175959	201.879	344.296	59.4617	0.172705	-2.53362	0.00317089	0.0701637	Down	5.93746	8.03823	10.9209	0.349233	1.82551	2.49421			hypothetical protein PLEOSDRAFT_1077797 [Pleurotus ostreatus PC15]
175984	18.294	1.72587	34.8621	20.1998	4.33627	0.0230723	0.274588	Up	8.79e-05	0.0620904	0.111979	2.27192	0.868801	0.613865			hypothetical protein PLEOSDRAFT_1077797 [Pleurotus ostreatus PC15]
176058	13.4936	1.03053	25.9567	25.1876	4.65464	0.0465635	0.42181	Up	0.000700304	0.00358614	0.119046	2.76803	1.23e-05	1.08638	SPCC4G3.17	HD domain-containing protein C4G3.17	HD domain-containing protein [Obba rivulosa]	GO:0005829,GO:0005634	cytosol|nucleus
176990	42.2913	72.5505	12.0322	0.165845	-2.59209	0.0387885	0.378886	Down	1.91213	6.63708	3.2507	0.857776	0.891265	0.36333			hypothetical protein PLEOSDRAFT_1089953 [Pleurotus ostreatus PC15]
177630	60.2936	119.966	0.621426	0.00518003	-7.59282	5.07e-07	5.33e-05	Down	3.61744	2.92371	1.72079	0.0231161	0.0308375	0.000505637	OpS4	FAD-dependent monooxygenase OpS4	hypothetical protein PLEOSDRAFT_176495 [Pleurotus ostreatus PC15]	GO:0071949,GO:0004497,GO:0009405	FAD binding|monooxygenase activity|pathogenesis	ko00621,ko00624,ko00626	Dioxin degradation|Polycyclic aromatic hydrocarbon degradation|Naphthalene degradation
177815	118.65	232.073	5.22687	0.0225225	-5.47249	0.00894298	0.14638	Down	4.88413	1.09657	12.7269	0.0759244	0.188292	0.191317	OpS4	FAD-dependent monooxygenase OpS4	hypothetical protein PLEOSDRAFT_176495 [Pleurotus ostreatus PC15]	GO:0071949,GO:0004497,GO:0009405	FAD binding|monooxygenase activity|pathogenesis	ko00621,ko00624,ko00626	Dioxin degradation|Polycyclic aromatic hydrocarbon degradation|Naphthalene degradation
178151	100.829	42.8031	158.854	3.71128	1.89192	0.0481697	0.429693	Up	4.08228	1.47432	1.88529	6.09026	7.23526	15.8316	nuo20.9	NADH-ubiquinone oxidoreductase 20.9 kDa subunit	NUXM, NADH-ubiquinone oxidoreductase 21 kDa subunit [Pleurotus ostreatus PC15]	GO:0016021,GO:0005743,GO:0008137,GO:0032981	integral component of membrane|mitochondrial inner membrane|NADH dehydrogenase (ubiquinone) activity|mitochondrial respiratory chain complex I assembly
178231	26.6016	0.343511	52.8597	153.88	7.26567	0.000349527	0.0130687	Up	0.00592335	2.01e-06	0.0271512	2.91125	0.915625	4.99707	crk1	Serine/threonine-protein kinase crk1	hypothetical protein PLEOSDRAFT_1093880 [Pleurotus ostreatus PC15]	GO:0019907,GO:0005737,GO:0005829,GO:0005675,GO:0000790,GO:0005634,GO:0070985,GO:0005524,GO:0019912,GO:0097472,GO:0004693,GO:0004672,GO:0008353,GO:0007049,GO:0051301,GO:0070817,GO:0070816,GO:1903655,GO:0071620,GO:1903654,GO:1904031,GO:0006351	cyclin-dependent protein kinase activating kinase holoenzyme complex|cytoplasm|cytosol|holo TFIIH complex|nuclear chromatin|nucleus|TFIIK complex|ATP binding|cyclin-dependent protein kinase activating kinase activity|cyclin-dependent protein kinase activity|cyclin-dependent protein serine/threonine kinase activity|protein kinase activity|RNA polymerase II carboxy-terminal domain kinase activity|c…	ko04110,ko03420,ko03022	Cell cycle|Nucleotide excision repair|Basal transcription factors
178526	32.8057	62.0297	3.58174	0.0577424	-4.11423	0.0060581	0.112091	Down	0.336545	1.58602	0.777308	4.04e-07	4.01e-06	0.169358			hypothetical protein PLICRDRAFT_56325 [Plicaturopsis crispa FD-325 SS-3]
179719	117.821	213.53	22.1119	0.103554	-3.27154	0.000866319	0.0264838	Down	1.98507	2.91039	4.81852	0.0139661	0.0197241	1.08396	STE50	Protein STE50	hypothetical protein PLEOSDRAFT_1066280 [Pleurotus ostreatus PC15]	GO:0005737,GO:0019887,GO:0032093,GO:0007050,GO:0034605,GO:0000161,GO:0007232,GO:0000750,GO:0001402	cytoplasm|protein kinase regulator activity|SAM domain binding|cell cycle arrest|cellular response to heat|MAPK cascade involved in osmosensory signaling pathway|osmosensory signaling pathway via Sho1 osmosensor|pheromone-dependent signal transduction involved in conjugation with cellular fusion|signal transduction involved in filamentous growth	ko04011	MAPK signaling pathway - yeast
179891	332.742	127.617	537.866	4.21469	2.07543	0.00868021	0.143246	Up	3.04071	1.43859	4.22692	17.9247	10.6946	10.5755	CTR86	Copper transport protein 86	hypothetical protein PLEOSDRAFT_1043761, partial [Pleurotus ostreatus PC15]	GO:0005737	cytoplasm
180046	15.9865	31.973	0	0	#NAME?	0.00253269	0.0593555	Down	0.407363	0.897609	2.59484	8.46e-05	0.000116131	1.7e-08			hypothetical protein PLEOSDRAFT_1093872 [Pleurotus ostreatus PC15]
180126	42.0989	84.1979	0	0	#NAME?	0.00016027	0.00707458	Down	6.1346	1.47e-06	4.62231	4.3e-18	3.81e-09	1.25e-18			hypothetical protein PLEOSDRAFT_1093872 [Pleurotus ostreatus PC15]
180143	8.12734	16.2547	0	0	#NAME?	0.0427753	0.400028	Down	0.340283	0.158443	0.62586	1.29e-05	7.37e-11	7.57e-06	LEO1	RNA polymerase-associated protein LEO1	hypothetical protein PLEOSDRAFT_1020527, partial [Pleurotus ostreatus PC15]	GO:0016593,GO:0016570,GO:0032968,GO:0045944,GO:0006368	Cdc73/Paf1 complex|histone modification|positive regulation of transcription elongation from RNA polymerase II promoter|positive regulation of transcription from RNA polymerase II promoter|transcription elongation from RNA polymerase II promoter
180162	36.197	70.5602	1.83389	0.0259904	-5.26588	0.00427095	0.0873162	Down	4.75565	0.482072	1.85354	0.168748	0.0161773	0.00266418			hypothetical protein PLEOSDRAFT_1093872 [Pleurotus ostreatus PC15]
180288	633.743	1189.71	77.7726	0.0653709	-3.93521	1.7e-06	0.000150942	Down	64.269	90.627	61.3617	9.77429	0.001244	5.56588			hypothetical protein PLEOSDRAFT_1093871 [Pleurotus ostreatus PC15]
180291	212.125	98.7168	325.534	3.29765	1.72144	0.0400487	0.38522	Up	2.49575	0.376275	2.22346	6.37524	6.52503	4.787	cnd2	Condensin complex subunit 2	hypothetical protein PLEOSDRAFT_1043525 [Pleurotus ostreatus PC15]	GO:0061638,GO:0000796,GO:0005737,GO:0005829,GO:0000790,GO:0000799,GO:0005634,GO:0033553,GO:0003682,GO:0072587,GO:0044547,GO:0003690,GO:0003697,GO:0051315,GO:0051301,GO:0006281,GO:0007076	CENP-A containing chromatin|condensin complex|cytoplasm|cytosol|nuclear chromatin|nuclear condensin complex|nucleus|rDNA heterochromatin|chromatin binding|DNA topoisomerase (ATP-hydrolyzing) activator activity|DNA topoisomerase binding|double-stranded DNA binding|single-stranded DNA binding|attachment of mitotic spindle microtubules to kinetochore|cell division|DNA repair|mitotic chromosome conde…	ko04111	Cell cycle - yeast
181331	43.3255	76.608	10.043	0.131096	-2.93131	0.0211324	0.260261	Down	1.5306	6.59667	4.31744	0.865696	0.326098	0.590559			PREDICTED: uncharacterized protein LOC109332190 isoform X2 [Lupinus angustifolius]
181410	379.117	729.03	29.2031	0.0400574	-4.64179	1e-07	1.3e-05	Down	44.7037	26.4067	15.9009	0.599988	1.5327	1.55559
181684	51.9102	98.5458	5.27452	0.0535236	-4.22368	0.000754967	0.0238649	Down	3.98467	3.78392	2.15274	0.27966	0.267649	6.04e-09
181746	661.965	1323.93	0	0	#NAME?	1.26e-06	0.000116594	Down	0.016376	106.769	137.282	0.00090826	1.52e-05	0.00415072
182046	22.9836	4.10592	41.8612	10.1953	3.34984	0.0434906	0.403491	Up	0.235263	0.0165606	0.0929296	0.657363	0.734062	2.23109	VELC	Sexual development regulator VELC	hypothetical protein PLEOSDRAFT_1043611, partial [Pleurotus ostreatus PC15]	GO:0005634,GO:0006355,GO:0030435,GO:0006351	nucleus|regulation of transcription, DNA-templated|sporulation resulting in formation of a cellular spore|transcription, DNA-templated
182556	1830.36	2944.19	716.536	0.243373	-2.03876	0.0187457	0.24009	Down	34.1582	134.817	131.608	22.8899	24.0303	33.1656	ARB_07867	WSC domain-containing protein ARB_07867	hypothetical protein PLEOSDRAFT_1093866 [Pleurotus ostreatus PC15]	GO:0005576	extracellular region
182688	9.67391	19.3478	0	0	#NAME?	0.023273	0.276136	Down	0.671604	0.615457	0.339819	2.2e-11	8.48e-10	2.26e-10	ARB_07867	WSC domain-containing protein ARB_07867	hypothetical protein PLEOSDRAFT_1093866 [Pleurotus ostreatus PC15]	GO:0005576	extracellular region
182762	856.927	1246.97	466.888	0.374419	-1.41727	0.0494423	0.436583	Down	22.4278	16.2636	14.6185	5.50757	7.64016	8.05109			hypothetical protein PLEOSDRAFT_51391 [Pleurotus ostreatus PC15]
182770	135.287	259.796	10.7788	0.0414893	-4.59112	4.39e-06	0.000340943	Down	11.2621	5.02896	5.87477	0.444607	0.371998	0.17708			glycoside hydrolase family 16 protein [Pleurotus ostreatus PC15]	GO:0005576,GO:0001872,GO:0004553,GO:0005975,GO:0045087	extracellular region|(1->3)-beta-D-glucan binding|hydrolase activity, hydrolyzing O-glycosyl compounds|carbohydrate metabolic process|innate immune response
182798	3633.33	6320.7	945.964	0.149661	-2.74023	0.000217861	0.00899204	Down	176.551	131.499	216.015	41.4326	13.0141	29.9237			glycoside hydrolase family 16 protein [Pleurotus ostreatus PC15]	GO:0005576,GO:0001872,GO:0004553,GO:0005975,GO:0045087	extracellular region|(1->3)-beta-D-glucan binding|hydrolase activity, hydrolyzing O-glycosyl compounds|carbohydrate metabolic process|innate immune response
182854	76.0566	129.841	22.2727	0.171539	-2.5434	0.0135776	0.19328	Down	8.04723	8.33031	6.47913	1.10435	2.06126	1.01442			glycoside hydrolase family 16 protein [Pleurotus ostreatus PC15]	GO:0005576,GO:0001872,GO:0004553,GO:0005975,GO:0045087	extracellular region|(1->3)-beta-D-glucan binding|hydrolase activity, hydrolyzing O-glycosyl compounds|carbohydrate metabolic process|innate immune response
182918	13.8444	26.4705	1.21838	0.046028	-4.44135	0.0454315	0.414423	Down	0.424466	0.595031	0.173496	0.0140756	0.0154362	0.0243181			hypothetical protein PLEOSDRAFT_51391 [Pleurotus ostreatus PC15]
182958	826.101	1612.27	39.9296	0.024766	-5.33549	5.48e-10	1.23e-07	Down	85.0202	106.427	104.085	4e-05	6.26336	1.52341			hypothetical protein PLEOSDRAFT_51391 [Pleurotus ostreatus PC15]
182997	17.9496	35.8992	0	0	#NAME?	0.00117058	0.0333214	Down	1.70742	0.347548	0.907889	1.23e-08	4.21e-05	2.85e-08			hypothetical protein PLEOSDRAFT_51391 [Pleurotus ostreatus PC15]
183082	244.119	471.847	16.3904	0.0347366	-4.8474	2.16e-07	2.54e-05	Down	20.3095	28.4588	40.5299	0.99012	0.653319	1.72498
183089	22.6108	43.7094	1.51222	0.0345972	-4.8532	0.00790812	0.134737	Down	3.11066	0.0533719	2.04012	3.14e-10	0.0434343	0.139251			glycoside hydrolase family 16 protein [Pleurotus ostreatus PC15]	GO:0005576,GO:0001872,GO:0004553,GO:0005975,GO:0045087	extracellular region|(1->3)-beta-D-glucan binding|hydrolase activity, hydrolyzing O-glycosyl compounds|carbohydrate metabolic process|innate immune response
183093	89.2008	175.683	2.71877	0.0154754	-6.01388	6.68e-07	6.77e-05	Down	4.18624	5.13152	7.92043	0.223749	1.81e-07	0.0616202			glycoside hydrolase family 16 protein [Pleurotus ostreatus PC15]	GO:0005576,GO:0001872,GO:0004553,GO:0005975,GO:0045087	extracellular region|(1->3)-beta-D-glucan binding|hydrolase activity, hydrolyzing O-glycosyl compounds|carbohydrate metabolic process|innate immune response
183097	105.286	195.767	14.8047	0.0756242	-3.72501	0.000248896	0.00993828	Down	7.34819	4.55675	10.2916	0.489357	0.217837	1.12076			glycoside hydrolase family 16 protein [Pleurotus ostreatus PC15]	GO:0005576,GO:0001872,GO:0004553,GO:0005975,GO:0045087	extracellular region|(1->3)-beta-D-glucan binding|hydrolase activity, hydrolyzing O-glycosyl compounds|carbohydrate metabolic process|innate immune response
183649	23.4661	46.9322	0	0	#NAME?	0.00442417	0.0895377	Down	4.30846	0.909368	0.426515	2.94e-15	1.76e-12	1.29e-11	AGX1	Alanine--glyoxylate aminotransferase 1	hypothetical protein PLEOSDRAFT_1105862 [Pleurotus ostreatus PC15]	GO:0008453,GO:0019265	alanine-glyoxylate transaminase activity|glycine biosynthetic process, by transamination of glyoxylate	ko04146,ko00250,ko00260,ko00630,ko00680	Peroxisome|Alanine, aspartate and glutamate metabolism|Glycine, serine and threonine metabolism|Glyoxylate and dicarboxylate metabolism|Methane metabolism
183753	8.66458	17.3292	0	0	#NAME?	0.0473406	0.42557	Down	2.40381	0.398672	2.37e-06	0.00529442	7.1e-11	8.23e-22			hypothetical protein PLEOSDRAFT_1105860 [Pleurotus ostreatus PC15]
184047	8.68116	17.3623	0	0	#NAME?	0.0340487	0.350266	Down	1.19678	0.612424	1.10385	0.0172683	1.01e-11	1.05e-14			hypothetical protein PLEOSDRAFT_1105860 [Pleurotus ostreatus PC15]
184103	27.4938	53.7143	1.27324	0.0237039	-5.39873	0.00149182	0.0399703	Down	4.87043	1.3939	2.59724	9.35e-05	0.187604	2.69e-10			hypothetical protein PLEOSDRAFT_1105860 [Pleurotus ostreatus PC15]
184456	81.6681	1.71756	161.619	94.0979	6.55609	0.00284877	0.0647265	Up	1.69e-10	5.04e-13	0.249272	10.0638	17.2081	4.4e-09	pmm1	Phosphomannomutase	hypothetical protein PLEOSDRAFT_1044084 [Pleurotus ostreatus PC15]	GO:0005829,GO:0005634,GO:0004615,GO:0009298,GO:0006013,GO:0006487,GO:0045047	cytosol|nucleus|phosphomannomutase activity|GDP-mannose biosynthetic process|mannose metabolic process|protein N-linked glycosylation|protein targeting to ER	ko00051,ko00520	Fructose and mannose metabolism|Amino sugar and nucleotide sugar metabolism
184514	8.0722	16.1444	0	0	#NAME?	0.041726	0.394305	Down	0.815817	6.12e-05	0.406614	0.00553651	0.00773156	0.000188812	VMS1	Protein VMS1	hypothetical protein PLEOSDRAFT_1057439 [Pleurotus ostreatus PC15]	GO:0036266,GO:0005829,GO:0005789,GO:0005739,GO:0046872,GO:0030433,GO:0072671,GO:0071630	Cdc48p-Npl4p-Vms1p AAA ATPase complex|cytosol|endoplasmic reticulum membrane|mitochondrion|metal ion binding|ER-associated ubiquitin-dependent protein catabolic process|mitochondria-associated ubiquitin-dependent protein catabolic process|nucleus-associated proteasomal ubiquitin-dependent protein catabolic process
184552	161.446	73.6946	249.197	3.38148	1.75766	0.0386835	0.378309	Up	2.73135	2.16177	3.08101	11.9711	3.56287	13.4895	rcd1	Cell differentiation protein rcd1	hypothetical protein PLEOSDRAFT_1089926 [Pleurotus ostreatus PC15]	GO:0030014,GO:0030015,GO:0005737,GO:0000932,GO:0005634,GO:0003723,GO:0030154,GO:0017148,GO:0000289,GO:0007548	CCR4-NOT complex|CCR4-NOT core complex|cytoplasm|cytoplasmic mRNA processing body|nucleus|RNA binding|cell differentiation|negative regulation of translation|nuclear-transcribed mRNA poly(A) tail shortening|sex differentiation	ko03018	RNA degradation
184610	52.2259	14.4034	90.0485	6.25191	2.6443	0.0238387	0.28025	Up	0.841459	0.175841	1.07226	6.2596	5.56439	2.16623	fmp32	Protein fmp32, mitochondrial	hypothetical protein PLEOSDRAFT_1071763 [Pleurotus ostreatus PC15]	GO:0016021,GO:0005739,GO:0033617	integral component of membrane|mitochondrion|mitochondrial respiratory chain complex IV assembly
184910	18.255	1.21232	35.2978	29.1159	4.86374	0.0331076	0.344538	Up	0.0924033	1.8e-07	6.82e-06	0.000757142	0.832601	1.97786	pol3	DNA polymerase delta catalytic subunit	hypothetical protein PLEOSDRAFT_1105846 [Pleurotus ostreatus PC15]	GO:0043625,GO:0000784,GO:0043596,GO:0005634,GO:0008408,GO:0008296,GO:0051539,GO:0003677,GO:0003887,GO:0046872,GO:0000166,GO:0006287,GO:0045004,GO:0006271,GO:1904161,GO:1903459,GO:0006297	delta DNA polymerase complex|nuclear chromosome, telomeric region|nuclear replication fork|nucleus|3'-5' exonuclease activity|3'-5'-exodeoxyribonuclease activity|4 iron, 4 sulfur cluster binding|DNA binding|DNA-directed DNA polymerase activity|metal ion binding|nucleotide binding|base-excision repair, gap-filling|DNA replication proofreading|DNA strand elongation involved in DNA replication|DNA s…	ko03030,ko03410,ko03420,ko03430,ko03440,ko00230,ko00240	DNA replication|Base excision repair|Nucleotide excision repair|Mismatch repair|Homologous recombination|Purine metabolism|Pyrimidine metabolism
184928	20.8809	0	41.7618	Inf	Inf	0.00525085	0.10123	Up	1.45e-14	5.92e-17	4.32e-14	1.9476	0.492607	6.89278	pol3	DNA polymerase delta catalytic subunit	hypothetical protein PLEOSDRAFT_1105846 [Pleurotus ostreatus PC15]	GO:0043625,GO:0000784,GO:0043596,GO:0005634,GO:0008408,GO:0008296,GO:0051539,GO:0003677,GO:0003887,GO:0046872,GO:0000166,GO:0006287,GO:0045004,GO:0006271,GO:1904161,GO:1903459,GO:0006297	delta DNA polymerase complex|nuclear chromosome, telomeric region|nuclear replication fork|nucleus|3'-5' exonuclease activity|3'-5'-exodeoxyribonuclease activity|4 iron, 4 sulfur cluster binding|DNA binding|DNA-directed DNA polymerase activity|metal ion binding|nucleotide binding|base-excision repair, gap-filling|DNA replication proofreading|DNA strand elongation involved in DNA replication|DNA s…	ko03030,ko03410,ko03420,ko03430,ko03440,ko00230,ko00240	DNA replication|Base excision repair|Nucleotide excision repair|Mismatch repair|Homologous recombination|Purine metabolism|Pyrimidine metabolism
185162	175.356	324.108	26.6046	0.0820856	-3.60673	8.39e-05	0.00412665	Down	16.2525	20.9713	19.2401	2.22242	1.31054	1.44259			hypothetical protein PLEOSDRAFT_1105860 [Pleurotus ostreatus PC15]
185370	363.165	145.391	580.938	3.99569	1.99844	0.0180843	0.234437	Up	2.29228	2.87136	2.02973	8.16146	16.6938	5.64561	msy1	Mechanosensitive ion channel protein Msy1	hypothetical protein PLEOSDRAFT_51409 [Pleurotus ostreatus PC15]	GO:0005783,GO:0005789,GO:0016021,GO:0097038,GO:0005509,GO:0015275,GO:0070588,GO:0006884,GO:0006874	endoplasmic reticulum|endoplasmic reticulum membrane|integral component of membrane|perinuclear endoplasmic reticulum|calcium ion binding|stretch-activated, cation-selective, calcium channel activity|calcium ion transmembrane transport|cell volume homeostasis|cellular calcium ion homeostasis
185745	51.6543	87.3074	16.0013	0.183275	-2.44792	0.0311236	0.33187	Down	5.30638	2.29798	6.1562	0.69872	1.86301	0.0442754	ERP6	Protein ERP6	hypothetical protein PLEOSDRAFT_1089918 [Pleurotus ostreatus PC15]	GO:0005789,GO:0070062,GO:0016021,GO:0004871,GO:0043123,GO:0015031	endoplasmic reticulum membrane|extracellular exosome|integral component of membrane|signal transducer activity|positive regulation of I-kappaB kinase/NF-kappaB signaling|protein transport
185904	49.5446	97.1794	1.90986	0.0196529	-5.66911	0.00453779	0.0911647	Down	3.15922	0.0651782	4.75298	1.32e-05	0.161572	2.6e-12			hypothetical protein PLEOSDRAFT_30004, partial [Pleurotus ostreatus PC15]
186215	20.8278	40.4325	1.22302	0.0302484	-5.047	0.00746145	0.12934	Down	2.12162	1.32111	0.658986	0.0720299	0.039787	0.0393595	chc1	Probable clathrin heavy chain	hypothetical protein PLEOSDRAFT_1066219 [Pleurotus ostreatus PC15]	GO:0030132,GO:0030130,GO:0071439,GO:0030136,GO:0005829,GO:0070062,GO:0031012,GO:1903561,GO:0005925,GO:0043231,GO:0042470,GO:0016020,GO:0030117,GO:0005739,GO:1990498,GO:0031523,GO:0043209,GO:0043234,GO:0005819,GO:0032051,GO:0003725,GO:0044822,GO:0019901,GO:0005198,GO:0006914,GO:0051301,GO:0006886,GO:0007067,GO:0090307,GO:1900126,GO:1903077,GO:0001649,GO:0031623,GO:0006898,GO:0060236,GO:0042147,GO:…	clathrin coat of coated pit|clathrin coat of trans-Golgi network vesicle|clathrin complex|clathrin-coated vesicle|cytosol|extracellular exosome|extracellular matrix|extracellular vesicle|focal adhesion|intracellular membrane-bounded organelle|melanosome|membrane|membrane coat|mitochondrion|mitotic spindle microtubule|Myb complex|myelin sheath|protein complex|spindle|clathrin light chain binding|d…	ko04142,ko04144	Lysosome|Endocytosis
186691	2095.29	3160.18	1030.4	0.326058	-1.6168	0.026648	0.300051	Down	64.2738	97.6443	119.526	37.6669	19.8391	42.1915	MYB3R3	Transcription factor MYB3R-3	hypothetical protein PLEOSDRAFT_1111899 [Pleurotus ostreatus PC15]	GO:0005634,GO:0003677,GO:0003700,GO:0007049,GO:0006351	nucleus|DNA binding|transcription factor activity, sequence-specific DNA binding|cell cycle|transcription, DNA-templated
186718	406.721	635.711	177.731	0.279579	-1.83867	0.0195105	0.24676	Down	13.1753	30.4555	30.3757	4.17976	6.35738	12.0409			hypothetical protein PLEOSDRAFT_1111899 [Pleurotus ostreatus PC15]
186815	113.032	23.9264	202.137	8.44829	3.07866	0.00410821	0.0849844	Up	0.264975	0.878962	3.12e-12	4.08963	1.01277	5.49378	bxlB	Probable exo-1,4-beta-xylosidase bxlB	family 3 glycoside hydrolase [Serpula lacrymans var. lacrymans S7.9]	GO:0042597,GO:0008422,GO:0102483,GO:0009251	periplasmic space|beta-glucosidase activity|scopolin beta-glucosidase activity|glucan catabolic process	ko00940,ko00500,ko00460	Phenylpropanoid biosynthesis|Starch and sucrose metabolism|Cyanoamino acid metabolism
187424	75.7524	27.8244	123.68	4.44503	2.15219	0.0313495	0.333253	Up	0.00117336	7.6e-06	2.1395	5.28793	3.63731	1.5043	MNT2	Glycolipid 2-alpha-mannosyltransferase 2	glycosyltransferase family 15 protein [Pleurotus ostreatus PC15]	GO:0000139,GO:0016021,GO:0000026,GO:0043710,GO:0007160,GO:0051834,GO:0030447,GO:0031505,GO:0006057,GO:0009405,GO:0006486,GO:0016337	Golgi membrane|integral component of membrane|alpha-1,2-mannosyltransferase activity|cell adhesion involved in multi-species biofilm formation|cell-matrix adhesion|evasion or tolerance of defenses of other organism involved in symbiotic interaction|filamentous growth|fungal-type cell wall organization|mannoprotein biosynthetic process|pathogenesis|protein glycosylation|single organismal cell-cell…	ko00514	Other types of O-glycan biosynthesis
187438	213.179	345.225	81.132	0.235012	-2.08919	0.0105645	0.16333	Down	11.4152	6.29508	3.58588	0.390359	2.26257	2.60144	HT1	Serine/threonine-protein kinase HT1	hypothetical protein PLEOSDRAFT_166837 [Pleurotus ostreatus PC15]	GO:0005737,GO:0005524,GO:0004672,GO:0004674,GO:0004871,GO:0035556	cytoplasm|ATP binding|protein kinase activity|protein serine/threonine kinase activity|signal transducer activity|intracellular signal transduction	ko04011	MAPK signaling pathway - yeast
187462	159.012	305.458	12.5653	0.0411358	-4.60346	0.00757757	0.130547	Down	0.154832	13.9151	10.8334	0.298361	0.80576	0.000380346	HT1	Serine/threonine-protein kinase HT1	hypothetical protein PLEOSDRAFT_166837 [Pleurotus ostreatus PC15]	GO:0005737,GO:0005524,GO:0004672,GO:0004674,GO:0004871,GO:0035556	cytoplasm|ATP binding|protein kinase activity|protein serine/threonine kinase activity|signal transducer activity|intracellular signal transduction	ko04011	MAPK signaling pathway - yeast
187542	146.355	244.496	48.2132	0.197194	-2.34231	0.0103655	0.161279	Down	3.69922	8.83193	7.72848	0.457182	0.0992864	3.84002	HT1	Serine/threonine-protein kinase HT1	hypothetical protein PLEOSDRAFT_166837 [Pleurotus ostreatus PC15]	GO:0005737,GO:0005524,GO:0004672,GO:0004674,GO:0004871,GO:0035556	cytoplasm|ATP binding|protein kinase activity|protein serine/threonine kinase activity|signal transducer activity|intracellular signal transduction
187753	68.3125	115.078	21.5474	0.187243	-2.41702	0.0242769	0.283282	Down	1.46566	4.21078	3.09427	0.438369	0.740952	0.607982			hypothetical protein PLEOSDRAFT_1082683 [Pleurotus ostreatus PC15]
188592	110.942	35.6116	186.272	5.23064	2.38699	0.0124097	0.182285	Up	4.28456	3.17316	0.817285	13.6564	18.583	13.2885
189135	29.336	58.0355	0.63662	0.0109695	-6.51036	0.000338471	0.012777	Down	5.02138	5.81701	4.77275	0.00729613	0.152294	5.94e-11
189522	89.4681	160.28	18.6561	0.116397	-3.10288	0.00911945	0.148188	Down	5.81555	11.7141	23.9085	0.576011	1.86293	2.83982			hypothetical protein PLEOSDRAFT_1078511 [Pleurotus ostreatus PC15]	GO:0005618,GO:0005829,GO:0005887,GO:0005886,GO:0016491	cell wall|cytosol|integral component of plasma membrane|plasma membrane|oxidoreductase activity
189524	23.3816	0.695335	46.0678	66.2526	6.04991	0.00179353	0.0457421	Up	1.41e-06	0.0720315	2.5e-05	1.41498	1.30203	4.26516			hypothetical protein PLEOSDRAFT_3428, partial [Pleurotus ostreatus PC15]	GO:0016787	hydrolase activity
189527	14.0989	28.1978	0	0	#NAME?	0.00475568	0.0943033	Down	0.631527	0.648834	1.78428	3.68e-05	0.00145834	0.000629611			hypothetical protein PLEOSDRAFT_1078511 [Pleurotus ostreatus PC15]	GO:0005618,GO:0005829,GO:0005887,GO:0005886,GO:0016491	cell wall|cytosol|integral component of plasma membrane|plasma membrane|oxidoreductase activity
189586	41.3324	71.7974	10.8674	0.151361	-2.72393	0.0306944	0.328945	Down	1.76757	2.78093	3.29734	0.645084	0.612809	4.4e-07			hypothetical protein PLEOSDRAFT_3428, partial [Pleurotus ostreatus PC15]	GO:0016787	hydrolase activity
189701	1570.87	2800.14	341.605	0.121996	-3.0351	5.74e-05	0.00305142	Down	98.0664	92.7854	88.3053	8.33943	17.6494	10.2106			hypothetical protein PLEOSDRAFT_1113760 [Pleurotus ostreatus PC15]
189814	13.932	27.8639	0	0	#NAME?	0.00468145	0.0934208	Down	2.28902	6.83e-09	1.75411	0.000106484	3.24e-06	0.00137707			hypothetical protein PLEOSDRAFT_1113760 [Pleurotus ostreatus PC15]
190211	373.804	135.732	611.876	4.50796	2.17247	0.022271	0.268423	Up	0.495535	0.764286	0.233279	1.17119	4.00909	1.97076	fas2	Fatty acid synthase subunit alpha	fatty-acid synthase complex protein [Cryptococcus neoformans var. neoformans JEC21]	GO:0102132,GO:0004316,GO:0004315,GO:0004321,GO:0008897,GO:0000287,GO:0006633	3-oxo-pimeloyl-[acp] methyl ester reductase activity|3-oxoacyl-[acyl-carrier-protein] reductase (NADPH) activity|3-oxoacyl-[acyl-carrier-protein] synthase activity|fatty-acyl-CoA synthase activity|holo-[acyl-carrier-protein] synthase activity|magnesium ion binding|fatty acid biosynthetic process	ko00061	Fatty acid biosynthesis
190541	16.432	32.2273	0.63662	0.019754	-5.66171	0.0111622	0.169881	Down	0.337947	2.75048	1.75462	6.36e-07	0.10947	1.98e-05	ESA1	Histone acetyltransferase ESA1	hypothetical protein PLEOSDRAFT_1037788, partial [Pleurotus ostreatus PC15]
190865	230.547	431.242	29.8525	0.0692244	-3.85257	1.81e-05	0.00115065	Down	11.7052	15.7923	12.5988	0.0161554	0.00012552	3.01274			hypothetical protein PLEOSDRAFT_1081694 [Pleurotus ostreatus PC15]
190939	433.683	805.148	62.2179	0.0772751	-3.69385	0.00865274	0.142956	Down	8.7612	28.83	8.70602	1.13944	1.32395	1.43874			hypothetical protein PLEOSDRAFT_1111179 [Pleurotus ostreatus PC15]
190996	155.966	58.2731	253.658	4.35292	2.12198	0.0189082	0.24142	Up	4.80839	1.14e-05	1.67213	3.93755	10.7027	14.3866			hypothetical protein PLEOSDRAFT_1101116 [Pleurotus ostreatus PC15]
191574	20.8198	41.0182	0.621426	0.01515	-6.04454	0.00301842	0.0675835	Down	0.984007	0.677468	0.778333	0.0186363	0.0153706	0.000534182			hypothetical protein PLEOSDRAFT_1101126 [Pleurotus ostreatus PC15]
191860	8.88752	17.775	0	0	#NAME?	0.0303829	0.326918	Down	1.76487	0.862876	0.000404809	2.51e-33	1.21e-08	4.6e-16			hypothetical protein PLEOSDRAFT_154811 [Pleurotus ostreatus PC15]
191950	36.3431	0	72.6862	Inf	Inf	0.000404123	0.0146289	Up	7.87e-09	1.52e-14	2.46e-20	5.9706	1.68102	1.11274			hypothetical protein PLEOSDRAFT_165755 [Pleurotus ostreatus PC15]
192061	18.4789	0	36.9579	Inf	Inf	0.00122172	0.0344254	Up	2.42e-06	0.00101336	1.15e-11	0.478858	1.80614	1.65933			hypothetical protein PLEOSDRAFT_165755 [Pleurotus ostreatus PC15]
192080	174.426	0	348.853	Inf	Inf	1.32e-07	1.67e-05	Up	1.34e-06	2.66e-20	9.61e-19	33.299	18.1209	5.95499			hypothetical protein PLEOSDRAFT_165755 [Pleurotus ostreatus PC15]
192118	69.6278	0	139.256	Inf	Inf	0.000687965	0.0221151	Up	3.83e-07	2.84e-15	3.59e-19	4.68738	1.53395	16.5194			hypothetical protein PLEOSDRAFT_165755 [Pleurotus ostreatus PC15]
192341	28.4405	52.4841	4.39684	0.0837748	-3.57734	0.0173415	0.228664	Down	1.98782	2.9754	1.19626	0.0031797	0.428573	0.128086	plyA	Pectate lyase A	polysaccharide lyase family 1 protein [Pleurotus ostreatus PC15]	GO:0005576,GO:0046872,GO:0030570,GO:0045490	extracellular region|metal ion binding|pectate lyase activity|pectin catabolic process
192383	15.1022	30.2044	0	0	#NAME?	0.00348012	0.0750646	Down	0.207314	1.75232	2.72015	2.37e-20	2.5e-18	0.00574093
192489	238.933	371.075	106.792	0.287791	-1.7969	0.0277054	0.308122	Down	15.1328	17.3431	16.7458	5.94602	4.42318	4.83016	ALD4	Potassium-activated aldehyde dehydrogenase, mitochondrial	hypothetical protein PLEOSDRAFT_1060308 [Pleurotus ostreatus PC15]	GO:0018485,GO:0019439	salicylaldehyde dehydrogenase activity|aromatic compound catabolic process
192569	37.8861	68.9821	6.7901	0.0984329	-3.34472	0.0126519	0.184431	Down	2.05746	3.54483	2.63134	0.554316	0.304169	0.00448212			polysaccharide lyase family 1 protein [Pleurotus ostreatus PC15]
192626	69.7786	129.371	10.1859	0.0787339	-3.66687	0.00283868	0.0645737	Down	4.0654	5.25629	12.814	2.9e-05	1.84606	0.00251717
192764	262.29	408.175	116.406	0.285186	-1.81002	0.0252334	0.289941	Down	18.1973	22.7619	28.8728	2.53278	8.8654	10.0911
192864	9.15916	18.3183	0	0	#NAME?	0.0300353	0.324694	Down	8.94e-06	0.5604	0.53403	1.38e-09	1.6e-06	0.00301281			hypothetical protein CYLTODRAFT_494909 [Cylindrobasidium torrendii FP15055 ss-10]
192997	2022.73	3964.94	80.5265	0.0203096	-5.62169	3.6e-11	1.02e-08	Down	119.73	162.791	166.483	3.54425	5.87926	0.275139	SMO2-2	Methylsterol monooxygenase 2-2	hypothetical protein PLEOSDRAFT_1081607 [Pleurotus ostreatus PC15]	GO:0005789,GO:0016021,GO:0000254,GO:0005506,GO:0006633,GO:0016126	endoplasmic reticulum membrane|integral component of membrane|C-4 methylsterol oxidase activity|iron ion binding|fatty acid biosynthetic process|sterol biosynthetic process	ko00100	Steroid biosynthesis
193139	407.605	749.263	65.9473	0.0880161	-3.50609	2.12e-05	0.00130988	Down	32.666	39.1782	24.3343	3.27013	3.02728	2.72075			hypothetical protein PLEOSDRAFT_1111163 [Pleurotus ostreatus PC15]
193143	113.935	225.643	2.22817	0.00987478	-6.66204	5.64e-06	0.000425015	Down	6.92615	5.95402	17.1823	7.56e-12	0.330319	0.000496737			hypothetical protein PLEOSDRAFT_1111163 [Pleurotus ostreatus PC15]
193145	84.196	165.315	3.07674	0.0186114	-5.74767	1.7e-06	0.000150942	Down	5.8924	6.29386	4.7592	0.23713	0.0915926	7.12e-05			hypothetical protein PLEOSDRAFT_1111163 [Pleurotus ostreatus PC15]
193185	1188.37	2240.06	136.678	0.0610152	-4.03469	4.4e-07	4.72e-05	Down	136.7	156.756	106.15	7.73593	8.74757	9.57564			hypothetical protein PLEOSDRAFT_1111163 [Pleurotus ostreatus PC15]
193189	34.2722	68.5444	0	0	#NAME?	1.13e-05	0.000776516	Down	1.85303	6.43907	3.64951	7.02e-13	2.71e-13	2.51e-08			hypothetical protein PLEOSDRAFT_1111163 [Pleurotus ostreatus PC15]
193193	151.836	255.261	48.4107	0.189651	-2.39858	0.00664506	0.119572	Down	14.6683	12.4835	16.1026	3.82383	3.51623	1.42897			hypothetical protein PLEOSDRAFT_1111163 [Pleurotus ostreatus PC15]
193214	13.6249	27.2498	0	0	#NAME?	0.00513862	0.0998262	Down	2.8383	0.136601	1.33088	3.21e-21	1.11e-18	2.36e-22			hypothetical protein PLEOSDRAFT_1111163 [Pleurotus ostreatus PC15]
193314	56.2378	0	112.476	Inf	Inf	0.00011108	0.00521409	Up	1.29e-05	1.53e-13	1.81e-10	0.000112375	8.90024	10.8878			hypothetical protein PLEOSDRAFT_154659 [Pleurotus ostreatus PC15]
193359	135.664	217.154	54.1747	0.249476	-2.00303	0.0269023	0.302244	Down	7.00649	17.7135	9.92615	3.95128	2.68884	2.684			hypothetical protein PLEOSDRAFT_1046437 [Pleurotus ostreatus PC15]
193511	3480.76	1050.91	5910.61	5.62426	2.49166	0.000654037	0.0212332	Up	23.0955	10.285	40.772	141.944	163.346	141.803	ERG11	Lanosterol 14-alpha demethylase	hypothetical protein PLEOSDRAFT_1047295 [Pleurotus ostreatus PC15]	GO:0005783,GO:0005886,GO:0020037,GO:0005506,GO:0008398,GO:0006696	endoplasmic reticulum|plasma membrane|heme binding|iron ion binding|sterol 14-demethylase activity|ergosterol biosynthetic process	ko00100	Steroid biosynthesis
193842	96.9249	22.7275	171.122	7.52929	2.91251	0.00450315	0.090669	Up	1.28498	0.0829089	0.0646231	2.66688	3.89018	4.28023	AIM9	Altered inheritance of mitochondria protein 9, mitochondrial	protein kinase subdomain-containing protein PKL/CAK/Fmp29 [Neolentinus lepideus HHB14362 ss-1]	GO:0005739	mitochondrion
194309	180.469	80.5971	280.341	3.4783	1.79838	0.0363692	0.365177	Up	3.44687	1.87271	1.45257	6.85658	9.6223	8.2935			hypothetical protein PLEOSDRAFT_1107376 [Pleurotus ostreatus PC15]	GO:0008803	bis(5'-nucleosyl)-tetraphosphatase (symmetrical) activity
194455	24.3523	1.81848	46.8861	25.7832	4.68836	0.00901451	0.147147	Up	0.141131	0.0102513	8.89e-05	2.05624	1.25179	0.102848			hypothetical protein PLEOSDRAFT_1058448 [Pleurotus ostreatus PC15]
194703	59.142	103.152	15.1321	0.146697	-2.76909	0.013303	0.190579	Down	3.71706	3.60264	3.48527	0.953536	0.645194	0.0701696	STP7	Sugar transport protein 7	hypothetical protein PLEOSDRAFT_1067278 [Pleurotus ostreatus PC15]	GO:0005887,GO:0005886,GO:0005355,GO:0005351,GO:0046323,GO:0035428	integral component of plasma membrane|plasma membrane|glucose transmembrane transporter activity|sugar:proton symporter activity|glucose import|hexose transmembrane transport
194947	1487.13	2476.61	497.655	0.200942	-2.31515	0.00173915	0.0447781	Down	82.5433	83.9101	80.6187	25.1155	12.0828	15.9988			hypothetical protein PLEOSDRAFT_1090314 [Pleurotus ostreatus PC15]
194949	36.1749	72.3498	0	0	#NAME?	9.66e-05	0.00464343	Down	6.88556	0.163544	6.67531	9.35e-09	1.41e-07	1.47e-07	RAD2	DNA repair protein RAD2	hypothetical protein PLEOSDRAFT_1007677, partial [Pleurotus ostreatus PC15]	GO:0000112,GO:0046872,GO:0003697,GO:0000014,GO:0006295,GO:0006366	nucleotide-excision repair factor 3 complex|metal ion binding|single-stranded DNA binding|single-stranded DNA endodeoxyribonuclease activity|nucleotide-excision repair, DNA incision, 3'-to lesion|transcription from RNA polymerase II promoter	ko03420	Nucleotide excision repair
195152	23.3705	46.4424	0.298478	0.00642685	-7.28167	0.000782963	0.0245791	Down	0.464807	2.37518	1.73701	0.0162359	6.42e-06	0.0212307			hypothetical protein PLEOSDRAFT_1090314 [Pleurotus ostreatus PC15]
195188	1444.14	464.347	2423.93	5.22008	2.38407	0.00153069	0.040778	Up	9.98731	2.94586	3.2268	27.1163	23.3057	37.7683			CCR4-NOT transcriptional complex subunit [Hypsizygus marmoreus]	GO:0005935,GO:0005737,GO:0005634,GO:0004702,GO:0000278,GO:0006357,GO:0006351	cellular bud neck|cytoplasm|nucleus|signal transducer, downstream of receptor, with serine/threonine kinase activity|mitotic cell cycle|regulation of transcription from RNA polymerase II promoter|transcription, DNA-templated	ko03018	RNA degradation
195784	65.2338	129.851	0.616788	0.00474998	-7.71786	2.57e-07	2.96e-05	Down	3.32849	10.2904	7.90018	0.00998539	0.0479718	0.0348503			hypothetical protein PLEOSDRAFT_1107384 [Pleurotus ostreatus PC15]	GO:0000781,GO:0005829,GO:0000408,GO:0005634,GO:0006355,GO:0006351,GO:0002949	chromosome, telomeric region|cytosol|EKC/KEOPS complex|nucleus|regulation of transcription, DNA-templated|transcription, DNA-templated|tRNA threonylcarbamoyladenosine modification
196123	36.0408	0	72.0816	Inf	Inf	8.16e-06	0.000587223	Up	0.00974761	4.97e-13	0.00117671	2.10121	1.5758	5.64736	CSY3	Citrate synthase 3, peroxisomal	hypothetical protein PLEOSDRAFT_1113795 [Pleurotus ostreatus PC15]	GO:0005777,GO:0004108,GO:0019954,GO:0006897,GO:0006097,GO:0006909,GO:0006907,GO:0050766,GO:0031288	peroxisome|citrate (Si)-synthase activity|asexual reproduction|endocytosis|glyoxylate cycle|phagocytosis|pinocytosis|positive regulation of phagocytosis|sorocarp morphogenesis	ko00020,ko00630	Citrate cycle (TCA cycle)|Glyoxylate and dicarboxylate metabolism
196222	4571.51	91.173	9051.85	99.2821	6.63346	9.39e-14	4.29e-11	Up	9.13249	0.458091	2.23918	317.812	469.923	417.14	asl1	Alkali-sensitive linkage protein 1	hypothetical protein PLEOSDRAFT_1046423 [Pleurotus ostreatus PC15]	GO:0005783,GO:0010339,GO:0005576,GO:0009277,GO:0005794,GO:0004553,GO:0046379,GO:0071966	endoplasmic reticulum|external side of cell wall|extracellular region|fungal-type cell wall|Golgi apparatus|hydrolase activity, hydrolyzing O-glycosyl compounds|extracellular polysaccharide metabolic process|fungal-type cell wall polysaccharide metabolic process
196317	10.5449	0	21.0898	Inf	Inf	0.0187963	0.240453	Up	4.05e-15	1.25e-06	1.67e-07	1.18e-05	1.94159	1.33332	asl1	Alkali-sensitive linkage protein 1	hypothetical protein PLEOSDRAFT_1046423 [Pleurotus ostreatus PC15]	GO:0005783,GO:0010339,GO:0005576,GO:0009277,GO:0005794,GO:0004553,GO:0046379,GO:0071966	endoplasmic reticulum|external side of cell wall|extracellular region|fungal-type cell wall|Golgi apparatus|hydrolase activity, hydrolyzing O-glycosyl compounds|extracellular polysaccharide metabolic process|fungal-type cell wall polysaccharide metabolic process
196386	199.657	30.2465	369.068	12.202	3.60905	5.89e-05	0.00311826	Up	1.08507	1.55053	0.00190146	11.2834	10.4986	12.4449	VCX1	Vacuolar calcium ion transporter	hypothetical protein PLEOSDRAFT_1107392 [Pleurotus ostreatus PC15]	GO:0000324,GO:0000329,GO:0016021,GO:0015369,GO:0046872,GO:0015386,GO:0006816,GO:0006874,GO:0055085	fungal-type vacuole|fungal-type vacuole membrane|integral component of membrane|calcium:proton antiporter activity|metal ion binding|potassium:proton antiporter activity|calcium ion transport|cellular calcium ion homeostasis|transmembrane transport
196492	7.76533	15.5307	0	0	#NAME?	0.048119	0.429374	Down	1.45696	0.171833	1.27619	3.37e-18	3.56e-23	6.98e-10			hypothetical protein PLEOSDRAFT_166865 [Pleurotus ostreatus PC15]
196572	350.671	0	701.342	Inf	Inf	6.62e-18	8.41e-15	Up	3.99e-10	1.28e-10	6.75e-15	42.6308	30.4448	45.2234			hypothetical protein PLEOSDRAFT_1107396 [Pleurotus ostreatus PC15]
197234	47.3289	94.6579	0	0	#NAME?	0.00057995	0.0192813	Down	2.52647	4.40475	0.0217125	1.58e-10	1.92e-09	6.16e-06	SPCC4B3.13	Uncharacterized transporter C4B3.13	hypothetical protein PLEOSDRAFT_47115 [Pleurotus ostreatus PC15]	GO:0000329,GO:0016021,GO:0015297,GO:0015238,GO:0006855	fungal-type vacuole membrane|integral component of membrane|antiporter activity|drug transmembrane transporter activity|drug transmembrane transport
197367	36.6792	73.0401	0.31831	0.00435802	-7.84211	0.00734122	0.128214	Down	0.0702087	5.92987	2.09537	8.11e-11	0.0256513	6.79e-14	SPCC4B3.13	Uncharacterized transporter C4B3.13	hypothetical protein PLEOSDRAFT_47115 [Pleurotus ostreatus PC15]	GO:0000329,GO:0016021,GO:0015297,GO:0015238,GO:0006855	fungal-type vacuole membrane|integral component of membrane|antiporter activity|drug transmembrane transporter activity|drug transmembrane transport
197481	86.5962	9.39547	163.797	17.4336	4.1238	0.000200766	0.00842123	Up	0.906509	9.35e-12	3.32e-10	6.54069	3.29693	6.05612			hypothetical protein PLEOSDRAFT_177272 [Pleurotus ostreatus PC15]
197485	97.8506	189.608	6.0932	0.0321358	-4.95968	6.23e-06	0.000462226	Down	8.64913	4.03004	4.35614	0.035923	0.18313	0.364382			hypothetical protein PLEOSDRAFT_1090939, partial [Pleurotus ostreatus PC15]
197544	20.7562	41.5123	0	0	#NAME?	0.000960376	0.0286003	Down	6.77e-08	3.68194	2.55774	3.51e-18	6.84e-13	1.5e-13	SPCC4B3.13	Uncharacterized transporter C4B3.13	multidrug and toxic compound extrusion [Tricholoma vaccinum]	GO:0000329,GO:0016021,GO:0015297,GO:0015238,GO:0006855	fungal-type vacuole membrane|integral component of membrane|antiporter activity|drug transmembrane transporter activity|drug transmembrane transport
197550	45.7862	91.5723	0	0	#NAME?	0.000857618	0.0262457	Down	0.236086	9.53873	4.24201	2.17e-15	2.43e-12	9.77e-15			multidrug flippase [Heterobasidion irregulare TC 32-1]
198213	113.421	194.528	32.3138	0.166114	-2.58975	0.00696809	0.123557	Down	4.59319	12.0008	14.4101	0.696268	1.69415	3.27589			hypothetical protein PLEOSDRAFT_1114548 [Pleurotus ostreatus PC15]
198425	99.5722	164.872	34.2721	0.20787	-2.26624	0.0390219	0.380235	Down	2.56068	10.5454	4.73128	1.13546	1.28266	1.62688			hypothetical protein PLEOSDRAFT_1114549 [Pleurotus ostreatus PC15]
198486	16.0063	31.1172	0.895435	0.0287762	-5.11898	0.0180936	0.234467	Down	1.91357	1.65526	0.964925	3.71e-07	0.0139762	0.141668			hypothetical protein PLEOSDRAFT_1114549 [Pleurotus ostreatus PC15]
198629	41.3472	82.3958	0.298478	0.00362249	-8.1088	0.0170489	0.226319	Down	0.590775	5.82862	0.756602	0.00193353	0.00590181	0.0408199			hypothetical protein PLEOSDRAFT_1094950 [Pleurotus ostreatus PC15]	GO:0016021,GO:0005886	integral component of membrane|plasma membrane
198655	482.117	960.414	3.81972	0.00397716	-7.97405	5.97e-10	1.33e-07	Down	37.6415	47.3658	95.6635	0.000142043	0.776555	0.00263528			hypothetical protein PLEOSDRAFT_1114549 [Pleurotus ostreatus PC15]
199472	10.7797	21.5594	0	0	#NAME?	0.0149259	0.206817	Down	1.70488	0.00327074	0.517978	1.84e-10	7.46e-12	0.0157869	amdS	Acetamidase	hypothetical protein PLEOSDRAFT_1068698 [Pleurotus ostreatus PC15]	GO:0004040	amidase activity
199561	48.2627	86.9741	9.55131	0.109818	-3.18681	0.0372753	0.370833	Down	0.430337	4.90469	2.75265	6.91e-08	5.16e-10	0.983088	amdS	Acetamidase	hypothetical protein PLEOSDRAFT_1068698 [Pleurotus ostreatus PC15]	GO:0004040	amidase activity
199616	350.318	587.621	113.015	0.192326	-2.37837	0.0187752	0.240343	Down	8.16134	10.8653	24.5252	4.21e-08	3.23747	5.90691	tor2	Serine/threonine-protein kinase tor2	hypothetical protein PLEOSDRAFT_1051426 [Pleurotus ostreatus PC15]	GO:0005737,GO:0005829,GO:0000790,GO:0048471,GO:0034064,GO:0031931,GO:0005524,GO:0044877,GO:0004672,GO:0004674,GO:0006281,GO:0051321,GO:0071851,GO:0010507,GO:0010515,GO:0045793,GO:0045931,GO:0007165,GO:0030435,GO:0038202	cytoplasm|cytosol|nuclear chromatin|perinuclear region of cytoplasm|Tor2-Mei2-Ste11 complex|TORC1 complex|ATP binding|macromolecular complex binding|protein kinase activity|protein serine/threonine kinase activity|DNA repair|meiotic cell cycle|mitotic G1 cell cycle arrest in response to nitrogen starvation|negative regulation of autophagy|negative regulation of induction of conjugation with cellu…	ko04218,ko04136,ko04138,ko04139,ko04140,ko04012,ko04066,ko04072,ko04150,ko04151,ko04152,ko04371,ko04630	Cellular senescence|Autophagy - other eukaryotes|Autophagy - yeast|Mitophagy - yeast|Autophagy - animal|ErbB signaling pathway|HIF-1 signaling pathway|Phospholipase D signaling pathway|mTOR signaling pathway|PI3K-Akt signaling pathway|AMPK signaling pathway|Apelin signaling pathway|Jak-STAT signaling pathway
199622	101.951	199.425	4.47718	0.0224504	-5.47711	0.0394782	0.382665	Down	0.00921018	5.62786	19.5667	0.000328786	9.79e-05	0.629404	TOR2	Serine/threonine-protein kinase TOR2	hypothetical protein PLEOSDRAFT_1051426 [Pleurotus ostreatus PC15]	GO:0005737,GO:0005829,GO:0000790,GO:0048471,GO:0034064,GO:0031931,GO:0005524,GO:0044877,GO:0004672,GO:0004674,GO:0006281,GO:0051321,GO:0071851,GO:0010507,GO:0010515,GO:0045793,GO:0045931,GO:0007165,GO:0030435,GO:0038202	cytoplasm|cytosol|nuclear chromatin|perinuclear region of cytoplasm|Tor2-Mei2-Ste11 complex|TORC1 complex|ATP binding|macromolecular complex binding|protein kinase activity|protein serine/threonine kinase activity|DNA repair|meiotic cell cycle|mitotic G1 cell cycle arrest in response to nitrogen starvation|negative regulation of autophagy|negative regulation of induction of conjugation with cellu…	ko04218,ko04136,ko04138,ko04139,ko04140,ko04012,ko04066,ko04072,ko04150,ko04151,ko04152,ko04371,ko04630	Cellular senescence|Autophagy - other eukaryotes|Autophagy - yeast|Mitophagy - yeast|Autophagy - animal|ErbB signaling pathway|HIF-1 signaling pathway|Phospholipase D signaling pathway|mTOR signaling pathway|PI3K-Akt signaling pathway|AMPK signaling pathway|Apelin signaling pathway|Jak-STAT signaling pathway
199736	29.9219	58.5706	1.27324	0.0217385	-5.5236	0.000896029	0.0272187	Down	1.92999	1.22551	1.41096	2.74e-05	0.111126	3.25e-06	tor2	Serine/threonine-protein kinase tor2	hypothetical protein PLEOSDRAFT_1051426 [Pleurotus ostreatus PC15]	GO:0005737,GO:0005829,GO:0000790,GO:0048471,GO:0034064,GO:0031931,GO:0005524,GO:0044877,GO:0004672,GO:0004674,GO:0006281,GO:0051321,GO:0071851,GO:0010507,GO:0010515,GO:0045793,GO:0045931,GO:0007165,GO:0030435,GO:0038202	cytoplasm|cytosol|nuclear chromatin|perinuclear region of cytoplasm|Tor2-Mei2-Ste11 complex|TORC1 complex|ATP binding|macromolecular complex binding|protein kinase activity|protein serine/threonine kinase activity|DNA repair|meiotic cell cycle|mitotic G1 cell cycle arrest in response to nitrogen starvation|negative regulation of autophagy|negative regulation of induction of conjugation with cellu…	ko04218,ko04136,ko04138,ko04139,ko04140,ko04012,ko04066,ko04072,ko04150,ko04151,ko04152,ko04371,ko04630	Cellular senescence|Autophagy - other eukaryotes|Autophagy - yeast|Mitophagy - yeast|Autophagy - animal|ErbB signaling pathway|HIF-1 signaling pathway|Phospholipase D signaling pathway|mTOR signaling pathway|PI3K-Akt signaling pathway|AMPK signaling pathway|Apelin signaling pathway|Jak-STAT signaling pathway
200153	118.296	208.554	28.0382	0.134441	-2.89496	0.00249812	0.0586956	Down	4.41463	5.26074	4.43103	0.189137	0.25917	1.60684	SUC4	Invertase 4	glycoside hydrolase family 32 protein [Pleurotus ostreatus PC15]	GO:0004575,GO:0005975	sucrose alpha-glucosidase activity|carbohydrate metabolic process	ko00052,ko00500	Galactose metabolism|Starch and sucrose metabolism
200474	130.006	258.8	1.21246	0.00468495	-7.73775	1.26e-05	0.000852135	Down	2.1584	14.4063	9.31101	0.142241	0.000182085	0.00318529			hypothetical protein PLEOSDRAFT_1036613 [Pleurotus ostreatus PC15]
200585	9.87482	0	19.7496	Inf	Inf	0.024321	0.283586	Up	0.000131915	5.13e-06	0.00190793	0.647111	1.37956	5.06e-06			hypothetical protein PLEOSDRAFT_1088286 [Pleurotus ostreatus PC15]
200646	72.4461	117.542	27.3502	0.232684	-2.10356	0.0408568	0.389619	Down	4.20727	4.43233	3.05685	0.781524	1.13893	1.01612			hypothetical protein PLEOSDRAFT_1088286 [Pleurotus ostreatus PC15]
200975	22.8697	0	45.7395	Inf	Inf	0.00958955	0.15315	Up	0.00653054	4.75e-13	2.64e-09	1.5e-08	8.632	2.90042			glycoside hydrolase family 13 protein [Pleurotus ostreatus PC15]			ko00500	Starch and sucrose metabolism
200989	135.766	20.9125	250.619	11.9842	3.58306	0.000278153	0.0109248	Up	2.17846	9e-05	1.08e-06	8.46509	11.0552	6.67968	amyB	Alpha-amylase B	glycoside hydrolase family 13 protein [Pleurotus ostreatus PC15]	GO:0030428,GO:0030287,GO:0005576,GO:0009277,GO:0032163,GO:0031521,GO:0004556,GO:0005509,GO:0016052	cell septum|cell wall-bounded periplasmic space|extracellular region|fungal-type cell wall|hyphal septin band|spitzenkorper|alpha-amylase activity|calcium ion binding|carbohydrate catabolic process	ko00500	Starch and sucrose metabolism
201147	96.5183	25.5058	167.531	6.56835	2.71553	0.00636308	0.116051	Up	0.942359	0.381736	0.477882	3.15565	4.15484	5.0392			hypothetical protein PLEOSDRAFT_1088285 [Pleurotus ostreatus PC15]
201290	56.3875	100.059	12.7164	0.12709	-2.97608	0.0101471	0.159184	Down	1.00003	2.68373	3.33468	0.503936	0.442957	0.0105234	mtfA	C2H2 finger domain transcription factor mtfA	hypothetical protein PLEOSDRAFT_1088285 [Pleurotus ostreatus PC15]	GO:0005634,GO:0046872,GO:0003676,GO:0009405,GO:0006355,GO:0006351	nucleus|metal ion binding|nucleic acid binding|pathogenesis|regulation of transcription, DNA-templated|transcription, DNA-templated
201307	15.9914	0	31.9829	Inf	Inf	0.00267857	0.061984	Up	1.72e-09	0.00152798	1.93e-17	1.23658	0.265012	1.83585			hypothetical protein PLEOSDRAFT_1088285 [Pleurotus ostreatus PC15]
202427	8.77436	0	17.5487	Inf	Inf	0.0360434	0.363134	Up	0.00643824	1.83e-05	3.94e-05	9.38e-06	1.91421	2.13209		Peroxygenase 1	hypothetical protein PLEOSDRAFT_1095851 [Pleurotus ostreatus PC15]	GO:0005783,GO:0005811,GO:0031090,GO:0046872,GO:1990137	endoplasmic reticulum|lipid particle|organelle membrane|metal ion binding|plant seed peroxidase activity
202460	109.147	173.87	44.4245	0.255504	-1.96858	0.0315071	0.334063	Down	5.95283	3.28623	1.23898	0.946458	0.613745	1.25387	SPBPB7E8.02	Uncharacterized protein PB7E8.02	hypothetical protein PLEOSDRAFT_1062311 [Pleurotus ostreatus PC15]	GO:0005737,GO:0005739,GO:0009982,GO:0000455	cytoplasm|mitochondrion|pseudouridine synthase activity|enzyme-directed rRNA pseudouridine synthesis
202474	129.008	233.907	24.1094	0.103072	-3.27827	0.000516773	0.0175799	Down	5.24679	6.40538	6.13468	0.284983	1.3609	0.285303	SPBPB7E8.02	Uncharacterized protein PB7E8.02	hypothetical protein PLEOSDRAFT_1062311 [Pleurotus ostreatus PC15]	GO:0005737,GO:0005739,GO:0009982,GO:0000455	cytoplasm|mitochondrion|pseudouridine synthase activity|enzyme-directed rRNA pseudouridine synthesis
202515	736.91	1473.5	0.31831	0.000216023	-12.1765	6.72e-06	0.000493672	Down	0.105821	72.7425	47.2859	0.00078461	0.0169916	1.31e-08	SPBPB7E8.02	Uncharacterized protein PB7E8.02	hypothetical protein PLEOSDRAFT_1062311 [Pleurotus ostreatus PC15]	GO:0005737,GO:0005739,GO:0009982,GO:0000455	cytoplasm|mitochondrion|pseudouridine synthase activity|enzyme-directed rRNA pseudouridine synthesis
203265	17.3435	0	34.687	Inf	Inf	0.00178265	0.0455319	Up	1.84e-08	4.13e-10	6.39e-09	0.245485	2.65876	1.87129			hypothetical protein PLEOSDRAFT_1101154 [Pleurotus ostreatus PC15]
204116	30.0406	52.5633	7.51789	0.143025	-2.80566	0.0471377	0.424763	Down	2.61532	0.866831	0.373055	0.176731	0.384306	0.00225367	GLX	Aldehyde oxidase GLOX	hypothetical protein PLEOSDRAFT_1090764 [Pleurotus ostreatus PC15]	GO:0005615,GO:0004031,GO:0050665	extracellular space|aldehyde oxidase activity|hydrogen peroxide biosynthetic process
204310	131.572	0	263.143	Inf	Inf	0.000290406	0.0113237	Up	0.00191752	0.000441865	2.47e-07	29.9123	1.54974	10.9739			hypothetical protein PLEOSDRAFT_1108837 [Pleurotus ostreatus PC15]
204348	88.3358	0	176.672	Inf	Inf	0.0277072	0.308122	Up	0.0235549	7.15e-06	7.64e-09	1.1527	27.091	0.729294			hypothetical protein PLEOSDRAFT_1108837 [Pleurotus ostreatus PC15]
204362	96.6984	14.2447	179.152	12.5767	3.65268	0.0231846	0.275408	Up	2.19635	1.23e-05	1.01e-07	0.626267	10.8973	16.4879			hypothetical protein PLEOSDRAFT_1108837 [Pleurotus ostreatus PC15]
205430	63.1272	2.90607	123.348	42.4451	5.40752	7.36e-05	0.00370583	Up	0.107364	0.0866003	0.000850393	1.18635	4.89634	2.81264			hypothetical protein PLEOSDRAFT_1110054 [Pleurotus ostreatus PC15]
205493	175.786	293.639	57.9341	0.197297	-2.34156	0.00649806	0.117723	Down	10.7009	5.12376	9.62227	0.57085	1.63653	3.18819			hypothetical protein PLEOSDRAFT_1110054 [Pleurotus ostreatus PC15]
205647	39.9221	76.4491	3.39505	0.0444093	-4.49299	0.00134011	0.0368365	Down	4.3266	6.82357	2.42227	0.402759	0.20927	2.23e-11
205768	59.0134	106.823	11.2034	0.104878	-3.25322	0.00417409	0.0859581	Down	5.05455	3.10424	2.80843	0.310916	0.702452	0.20052			hypothetical protein PLEOSDRAFT_1110053 [Pleurotus ostreatus PC15]
206740	1851.25	232.229	3470.27	14.9433	3.90142	6.82e-07	6.9e-05	Up	12.245	3.71241	21.2713	258.023	196.169	140.117			hypothetical protein PLEOSDRAFT_1091114 [Pleurotus ostreatus PC15]
207387	50.7977	100.7	0.895435	0.00889211	-6.81326	7.44e-06	0.00054035	Down	3.38561	7.70937	5.21216	0.00214046	5.31e-06	0.16361
208727	24.9395	48.9439	0.935098	0.0191055	-5.70987	0.00186017	0.0471248	Down	1.34096	2.2662	0.822282	2.39e-06	0.0537946	0.0436879			hypothetical protein PLEOSDRAFT_1110054 [Pleurotus ostreatus PC15]
208858	71.9757	4.248	139.703	32.8869	5.03944	2.95e-05	0.00175776	Up	0.217701	0.25275	0.0294639	5.35507	6.25527	5.62247			hypothetical protein PLEOSDRAFT_1091114 [Pleurotus ostreatus PC15]
208965	67.1	134.2	0	0	#NAME?	9.74e-09	1.64e-06	Down	11.6176	11.5717	12.498	4.66e-18	1.75e-08	1.02e-10
210208	84.7155	154.667	14.7641	0.0954571	-3.389	0.00114951	0.0329002	Down	4.68266	2.96242	3.81234	0.306185	0.4535	0.375158
210903	26.9493	51.7359	2.16276	0.0418038	-4.58022	0.0129185	0.187032	Down	1.05031	0.0336632	1.59248	0.0541295	0.0470326	0.0154593			hypothetical protein PLEOSDRAFT_1097414 [Pleurotus ostreatus PC15]	GO:0005525	GTP binding
210904	34.6779	66.6695	2.68631	0.0402929	-4.63333	0.0019138	0.0481907	Down	1.53812	1.48037	0.437596	7.3e-05	6.73e-09	0.144167			hypothetical protein PLEOSDRAFT_1097414 [Pleurotus ostreatus PC15]	GO:0005525	GTP binding
210908	164.941	317.598	12.2833	0.0386754	-4.69244	1.52e-06	0.000136197	Down	3.05471	5.49115	7.87716	0.105328	0.547863	0.0263005			hypothetical protein PLEOSDRAFT_1097414 [Pleurotus ostreatus PC15]	GO:0005525	GTP binding
211118	23.2101	46.4202	0	0	#NAME?	0.0328189	0.342612	Down	4.72461	0.0754557	0.518473	5.5e-07	0.00613319	0.00919086			hypothetical protein PLEOSDRAFT_1110054 [Pleurotus ostreatus PC15]
211203	57.6859	101.641	13.7306	0.135089	-2.88802	0.0123737	0.181967	Down	1.94625	6.6259	6.26303	1.26131	0.465747	0.500777
211561	47.0265	94.0529	0	0	#NAME?	0.0039882	0.0831388	Down	1.33e-08	3.19228	9.89267	1.88e-05	4.85e-12	3.36e-09			hypothetical protein PLEOSDRAFT_1110054 [Pleurotus ostreatus PC15]
212228	246.769	454.983	38.5548	0.084739	-3.56083	4.58e-05	0.0025204	Down	24.2841	30.5608	22.6258	1.09691	1.5935	4.39082			hypothetical protein PLEOSDRAFT_1085228 [Pleurotus ostreatus PC15]
212282	186.279	355.158	17.3999	0.048992	-4.35131	3.22e-06	0.000260645	Down	13.12	9.39235	8.6148	0.803336	0.801244	3.88e-11	HET-E1	Vegetative incompatibility protein HET-E-1	hypothetical protein PLEOSDRAFT_1097414 [Pleurotus ostreatus PC15]	GO:0005525	GTP binding	ko04111,ko04011	Cell cycle - yeast|MAPK signaling pathway - yeast
212304	62.802	110.453	15.1511	0.137173	-2.86593	0.00880579	0.14482	Down	4.73922	1.82518	3.4998	0.432163	0.679484	0.332973	kei1	Inositol phoshorylceramide synthase regulatory subunit kei1	hypothetical protein PLEOSDRAFT_1015506, partial [Pleurotus ostreatus PC15]	GO:0005794,GO:0070916,GO:0030173,GO:0070917,GO:0006673	Golgi apparatus|inositol phosphoceramide synthase complex|integral component of Golgi membrane|inositol phosphoceramide synthase regulator activity|inositolphosphoceramide metabolic process
212610	16.1959	31.4964	0.895435	0.0284297	-5.13646	0.0189029	0.24137	Down	0.00500957	1.15425	0.670028	0.00285142	1.65e-07	0.064654	mms19	DNA repair/transcription protein mms19	hypothetical protein PLEOSDRAFT_1043893, partial [Pleurotus ostreatus PC15]	GO:0097361,GO:0005737,GO:0005634,GO:0005819,GO:0006974,GO:0007059,GO:0006259,GO:0006281,GO:0016226,GO:0006355,GO:0006351	CIA complex|cytoplasm|nucleus|spindle|cellular response to DNA damage stimulus|chromosome segregation|DNA metabolic process|DNA repair|iron-sulfur cluster assembly|regulation of transcription, DNA-templated|transcription, DNA-templated
212768	12.4281	0	24.8563	Inf	Inf	0.0149405	0.20692	Up	0.000157813	0.00794097	5.68e-05	2.21571	0.726199	0.000454096	kei1	Inositol phoshorylceramide synthase regulatory subunit kei1	hypothetical protein PLEOSDRAFT_1015506, partial [Pleurotus ostreatus PC15]	GO:0005794,GO:0070916,GO:0030173,GO:0070917,GO:0006673	Golgi apparatus|inositol phosphoceramide synthase complex|integral component of Golgi membrane|inositol phosphoceramide synthase regulator activity|inositolphosphoceramide metabolic process
212983	18.6425	0	37.2849	Inf	Inf	0.00212694	0.0520928	Up	8.22e-05	2.38e-08	1.93e-06	0.000109521	5.26603	3.25462	mms19	DNA repair/transcription protein mms19	hypothetical protein PLEOSDRAFT_1043893, partial [Pleurotus ostreatus PC15]	GO:0097361,GO:0005737,GO:0005634,GO:0005819,GO:0006974,GO:0006259,GO:0006281,GO:0016226	CIA complex|cytoplasm|nucleus|spindle|cellular response to DNA damage stimulus|DNA metabolic process|DNA repair|iron-sulfur cluster assembly
213049	1454.05	125.394	2782.7	22.1916	4.47194	0.000585419	0.0194108	Up	13.2474	0.00787631	0.435383	26.9416	154.715	123.144	MEKK2	Mitogen-activated protein kinase kinase kinase 9	hypothetical protein PLEOSDRAFT_1113269 [Pleurotus ostreatus PC15]
213057	3563.82	1405.77	5721.87	4.07028	2.02513	0.0051798	0.10033	Up	94.6393	57.6174	58.3202	164.423	309.706	435.985	MSRB2	Peptide methionine sulfoxide reductase B2, chloroplastic	hypothetical protein PLEOSDRAFT_1043291 [Pleurotus ostreatus PC15]	GO:0009507,GO:0009570,GO:0046872,GO:0033743,GO:0030091,GO:0006979	chloroplast|chloroplast stroma|metal ion binding|peptide-methionine (R)-S-oxide reductase activity|protein repair|response to oxidative stress
213179	124.011	214.419	33.6033	0.156718	-2.67376	0.00435998	0.0885675	Down	4.26354	4.41134	8.91813	1.47667	0.719769	0.779926	MEKK2	Mitogen-activated protein kinase kinase kinase 9	hypothetical protein PLEOSDRAFT_1113269 [Pleurotus ostreatus PC15]	GO:0005768,GO:0005634,GO:0005886,GO:0005524,GO:0003677,GO:0019900,GO:0004709,GO:0004674,GO:0009631,GO:0045087,GO:0000165,GO:0046777,GO:0009409,GO:1902065,GO:0006970,GO:0009651,GO:0009611,GO:0010449,GO:0022622	endosome|nucleus|plasma membrane|ATP binding|DNA binding|kinase binding|MAP kinase kinase kinase activity|protein serine/threonine kinase activity|cold acclimation|innate immune response|MAPK cascade|protein autophosphorylation|response to cold|response to L-glutamate|response to osmotic stress|response to salt stress|response to wounding|root meristem growth|root system development
213282	19.8704	39.7407	0	0	#NAME?	0.000729395	0.0231795	Down	1.16e-20	4.24109	4.2408	1.05e-25	9.59e-27	9.81e-28
213283	34.3264	0.30308	68.3497	225.517	7.81709	5.14e-05	0.00278337	Up	0.033866	0.000674736	2.04e-06	0.653223	3.29318	4.47555	WRKY19	Probable WRKY transcription factor 19	hypothetical protein PLEOSDRAFT_1113269 [Pleurotus ostreatus PC15]
213440	32.5178	5.19279	59.8429	11.5242	3.5266	0.0166987	0.223048	Up	0.454964	0.00118696	0.0201145	0.560472	2.27185	2.77523	atp-1	ATP synthase subunit alpha, mitochondrial	alpha subunit of the F1 sector of mitochondrial F1F0 ATP synthase [Pleurotus ostreatus PC15]	GO:0005743,GO:0045261,GO:0005524,GO:0046933,GO:0015986	mitochondrial inner membrane|proton-transporting ATP synthase complex, catalytic core F(1)|ATP binding|proton-transporting ATP synthase activity, rotational mechanism|ATP synthesis coupled proton transport	ko00190	Oxidative phosphorylation
213541	602.411	215.258	989.563	4.59709	2.20072	0.0055741	0.105346	Up	18.1252	1.43655	1.24105	30.0532	34.277	32.8049	ATP1	ATP synthase subunit alpha, mitochondrial	alpha subunit of the F1 sector of mitochondrial F1F0 ATP synthase [Pleurotus ostreatus PC15]	GO:0005743,GO:0045261,GO:0005524,GO:0046933,GO:0015986	mitochondrial inner membrane|proton-transporting ATP synthase complex, catalytic core F(1)|ATP binding|proton-transporting ATP synthase activity, rotational mechanism|ATP synthesis coupled proton transport	ko00190	Oxidative phosphorylation
213960	42.2399	79.4056	5.07413	0.0639014	-3.96801	0.0113605	0.171817	Down	1.1488	2.30927	5.82223	1.89e-06	1.54e-05	0.678447			hypothetical protein PLEOSDRAFT_1043712 [Pleurotus ostreatus PC15]	GO:0051539,GO:0003941,GO:0046872,GO:0006094	4 iron, 4 sulfur cluster binding|L-serine ammonia-lyase activity|metal ion binding|gluconeogenesis
214043	22.2522	43.0119	1.49239	0.0346972	-4.84904	0.00817106	0.137764	Down	1.11232	1.75405	2.3436	6.52e-09	3.19e-13	0.213484			hypothetical protein PLEOSDRAFT_1043712 [Pleurotus ostreatus PC15]	GO:0051539,GO:0003941,GO:0046872,GO:0006094	4 iron, 4 sulfur cluster binding|L-serine ammonia-lyase activity|metal ion binding|gluconeogenesis
215619	8.86403	17.7281	0	0	#NAME?	0.033109	0.344538	Down	0.417612	1.88205	1.39961	0	0	0	PYC2	Pyruvate carboxylase 2	hypothetical protein PLEOSDRAFT_1097340 [Pleurotus ostreatus PC15]	GO:0005829,GO:0005524,GO:0009374,GO:0004075,GO:0003677,GO:0046872,GO:0004736,GO:0006094,GO:0006090	cytosol|ATP binding|biotin binding|biotin carboxylase activity|DNA binding|metal ion binding|pyruvate carboxylase activity|gluconeogenesis|pyruvate metabolic process	ko00020,ko00620,ko00720	Citrate cycle (TCA cycle)|Pyruvate metabolism|Carbon fixation pathways in prokaryotes
216264	11.4317	22.2267	0.63662	0.0286421	-5.12572	0.0446156	0.410228	Down	0.623384	0.000106741	0.91324	0.000671083	0.0346809	2.26e-06	pyc	Pyruvate carboxylase	pyruvate carboxylase [Laccaria bicolor S238N-H82]	GO:0005737,GO:0005524,GO:0009374,GO:0004075,GO:0003677,GO:0046872,GO:0004736,GO:0006094,GO:0006090	cytoplasm|ATP binding|biotin binding|biotin carboxylase activity|DNA binding|metal ion binding|pyruvate carboxylase activity|gluconeogenesis|pyruvate metabolic process	ko00020,ko00620,ko00720	Citrate cycle (TCA cycle)|Pyruvate metabolism|Carbon fixation pathways in prokaryotes
217125	2737.92	4883.71	592.128	0.121245	-3.044	5.73e-05	0.00304779	Down	73.6471	143.339	113.919	10.5122	12.8338	20.2062			PREDICTED: leucine-rich repeat extensin-like protein 4 [Solanum pennellii]
217190	1386.58	2445.99	327.173	0.133759	-2.90229	0.000134907	0.00616118	Down	49.7638	73.7101	59	6.77725	7.43166	12.1514			PREDICTED: leucine-rich repeat extensin-like protein 4 [Solanum pennellii]
217249	151.839	263.794	39.885	0.151198	-2.72549	0.0429353	0.400593	Down	5.29922	2.04678	0.668994	0.030339	0.822327	0.392257	rga2	Probable Rho-type GTPase-activating protein 2	hypothetical protein PLEOSDRAFT_51422 [Pleurotus ostreatus PC15]	GO:0005826,GO:0032153,GO:0051286,GO:0005737,GO:0035838,GO:0005634,GO:0005096,GO:0035024,GO:0043547,GO:0007165	actomyosin contractile ring|cell division site|cell tip|cytoplasm|growing cell tip|nucleus|GTPase activator activity|negative regulation of Rho protein signal transduction|positive regulation of GTPase activity|signal transduction	ko04014	Ras signaling pathway
217295	14.8918	29.7836	0	0	#NAME?	0.00339285	0.0737255	Down	2.18552	1e-11	2.35703	1.02e-08	0.0220686	4.14e-10			hypothetical protein PLEOSDRAFT_1113272 [Pleurotus ostreatus PC15]
218446	21.5508	43.1016	0	0	#NAME?	0.000372846	0.0137122	Down	3.58528	1.1478	2.63131	0.000218569	0.000924462	0.000462281	smb1	Small nuclear ribonucleoprotein-associated protein B	hypothetical protein PLEOSDRAFT_1105826 [Pleurotus ostreatus PC15]	GO:0071013,GO:0005737,GO:0005829,GO:0005685,GO:0005686,GO:0071004,GO:0005687,GO:0046540,GO:0005682,GO:0003723,GO:0000398	catalytic step 2 spliceosome|cytoplasm|cytosol|U1 snRNP|U2 snRNP|U2-type prespliceosome|U4 snRNP|U4/U6 x U5 tri-snRNP complex|U5 snRNP|RNA binding|mRNA splicing, via spliceosome	ko03040	Spliceosome
218939	50.655	98.5715	2.7386	0.0277829	-5.16966	0.000124428	0.00575411	Down	6.55463	7.36361	3.59278	0.408255	0.041261	0.0558037
220036	348.492	578.206	118.777	0.205423	-2.28333	0.00970251	0.154296	Down	6.637	21.6501	12.7165	2.06603	2.72341	4.40315			PREDICTED: leucine-rich repeat extensin-like protein 4 [Solanum pennellii]
220626	35.8911	68.6143	3.16791	0.0461698	-4.43691	0.00221987	0.0537593	Down	1.18517	3.73654	1.31424	0.0211221	0.262182	0.00967283	RVS167	Regulator of cytoskeleton and endocytosis RVS167	hypothetical protein PLEOSDRAFT_1101265 [Pleurotus ostreatus PC15]	GO:0051285,GO:0000775,GO:0000781,GO:0031097,GO:0051020,GO:0006974,GO:0030702,GO:0006348,GO:0071963	cell cortex of cell tip|chromosome, centromeric region|chromosome, telomeric region|medial cortex|GTPase binding|cellular response to DNA damage stimulus|chromatin silencing at centromere|chromatin silencing at telomere|establishment or maintenance of cell polarity regulating cell shape	ko04144	Endocytosis
221149	11.0774	22.1548	0	0	#NAME?	0.0141403	0.198817	Down	1.46283	3.59144	0.688834	2.32e-23	7.39e-11	7.7e-07	sdo1	Ribosome maturation protein sdo1	hypothetical protein PLEOSDRAFT_1062349 [Pleurotus ostreatus PC15]	GO:0005737,GO:0005829,GO:0005730,GO:0005634,GO:0030687,GO:0003723,GO:0042256,GO:0042273,GO:0000054,GO:0006364	cytoplasm|cytosol|nucleolus|nucleus|preribosome, large subunit precursor|RNA binding|mature ribosome assembly|ribosomal large subunit biogenesis|ribosomal subunit export from nucleus|rRNA processing	ko03008	Ribosome biogenesis in eukaryotes
221281	81.1645	162.329	0	0	#NAME?	0.0278198	0.308976	Down	0.361274	0.458117	11.8733	3.29e-06	1.19e-06	1.12e-09	cuf1	Metal-binding regulatory protein cuf1	hypothetical protein PLEOSDRAFT_1074679 [Pleurotus ostreatus PC15]	GO:0005737,GO:0005634,GO:0005507,GO:0000978,GO:0001202,GO:0006878,GO:0006879,GO:0071468,GO:0000122,GO:0045944,GO:1990561,GO:0006351	cytoplasm|nucleus|copper ion binding|RNA polymerase II core promoter proximal region sequence-specific DNA binding|RNA polymerase II transcription factor activity, copper ion regulated core promoter proximal region sequence-specific binding|cellular copper ion homeostasis|cellular iron ion homeostasis|cellular response to acidic pH|negative regulation of transcription from RNA polymerase II promo…
221379	9.55219	19.1044	0	0	#NAME?	0.0442444	0.40823	Down	0.233548	1.34722	0.0503964	1.43e-06	2.09e-18	7.74e-18	cuf1	Metal-binding regulatory protein cuf1	hypothetical protein PLEOSDRAFT_1074679 [Pleurotus ostreatus PC15]	GO:0005737,GO:0005634,GO:0005507,GO:0000978,GO:0001202,GO:0006878,GO:0006879,GO:0071468,GO:0000122,GO:0045944,GO:1990561,GO:0006351	cytoplasm|nucleus|copper ion binding|RNA polymerase II core promoter proximal region sequence-specific DNA binding|RNA polymerase II transcription factor activity, copper ion regulated core promoter proximal region sequence-specific binding|cellular copper ion homeostasis|cellular iron ion homeostasis|cellular response to acidic pH|negative regulation of transcription from RNA polymerase II promo…
221384	167.316	331.298	3.33427	0.0100643	-6.63461	0.0368946	0.368149	Down	3.07103	0.378596	17.0592	0.233939	0.00918443	0.00588965	RDR2	Probable RNA-dependent RNA polymerase 2	hypothetical protein PLEOSDRAFT_154946 [Pleurotus ostreatus PC15]	GO:0003723,GO:0003968,GO:0031047	RNA binding|RNA-directed RNA polymerase activity|gene silencing by RNA
221486	10.7262	21.4523	0	0	#NAME?	0.0157658	0.215075	Down	0.690665	0.398734	0.902356	1.35e-09	1.34e-17	1.89e-17			hypothetical protein PLEOSDRAFT_1074679 [Pleurotus ostreatus PC15]
221503	290.61	1.21232	580.007	478.428	8.90216	8.57e-06	0.000612413	Up	0.0710784	0.00447936	0.00412771	3.29868	22.4185	11.8098	PTP1	Protein-tyrosine-phosphatase PTP1	hypothetical protein PLEOSDRAFT_1095875 [Pleurotus ostreatus PC15]	GO:0016021,GO:0043235,GO:0004725,GO:0001525,GO:0016311	integral component of membrane|receptor complex|protein tyrosine phosphatase activity|angiogenesis|dephosphorylation	ko04011	MAPK signaling pathway - yeast
221784	21.2571	42.5142	0	0	#NAME?	0.0325698	0.341182	Down	0.546551	5.41e-08	3.19522	1.42e-18	6.9e-14	1.35e-11			hypothetical protein PLEOSDRAFT_1074679 [Pleurotus ostreatus PC15]
221872	313.593	129.778	497.407	3.83275	1.93838	0.0121027	0.179561	Up	1.28062	6.49805	5.93682	29.4708	14.8663	13.2734	RDR2	RNA-dependent RNA polymerase 2	hypothetical protein PLEOSDRAFT_154946 [Pleurotus ostreatus PC15]	GO:0005730,GO:0005654,GO:0005634,GO:0003723,GO:0003968,GO:0050832,GO:0016458,GO:0010495,GO:0070919,GO:0030422	nucleolus|nucleoplasm|nucleus|RNA binding|RNA-directed RNA polymerase activity|defense response to fungus|gene silencing|long-distance posttranscriptional gene silencing|production of siRNA involved in chromatin silencing by small RNA|production of siRNA involved in RNA interference
222029	25.7367	49.0855	2.38783	0.0486463	-4.36153	0.00900503	0.147034	Down	1.02415	2.34823	1.19113	3.07e-11	1.41e-07	0.259535			hypothetical protein PLEOSDRAFT_154946 [Pleurotus ostreatus PC15]
224420	161.895	255.886	67.9031	0.265365	-1.91395	0.0254537	0.291405	Down	10.7835	4.75398	8.68893	1.53405	1.73612	3.58854	YPTV5	GTP-binding protein yptV5	hypothetical protein AGABI2DRAFT_181617 [Agaricus bisporus var. bisporus H97]	GO:0005622,GO:0005886,GO:0005525,GO:0015031,GO:0007264	intracellular|plasma membrane|GTP binding|protein transport|small GTPase mediated signal transduction	ko04137,ko04138,ko04140,ko04144,ko04145	Mitophagy - animal|Autophagy - yeast|Autophagy - animal|Endocytosis|Phagosome
224446	217.171	433.388	0.95493	0.00220341	-8.82605	0.0167704	0.223678	Down	99.3043	0.439367	13.0812	0	0.243883	0			small cysteine-rich protein [Pleurotus ostreatus PC15]
224526	256.72	444.428	69.0117	0.155282	-2.68704	0.00142325	0.0385576	Down	9.55232	27.8432	25.6662	5.0776	3.2512	2.27402			small cysteine-rich protein [Pleurotus ostreatus PC15]
224791	383.258	675.466	91.0502	0.134796	-2.89115	0.000752119	0.023791	Down	12.4876	34.8529	38.2805	5.89356	1.83084	4.91753			hypothetical protein PLEOSDRAFT_1114256 [Pleurotus ostreatus PC15]
225098	658.135	1091.12	225.156	0.206354	-2.27681	0.00297175	0.0667749	Down	11.0755	26.8923	29.7682	3.27793	6.89058	4.977	MNS2	Mannosyl-oligosaccharide 1,2-alpha-mannosidase MNS2	glycoside hydrolase family 47 protein [Pleurotus ostreatus PC15]	GO:0005783,GO:0005768,GO:0005794,GO:0000139,GO:0016021,GO:0005802,GO:0004559,GO:0005509,GO:0004571,GO:0006491	endoplasmic reticulum|endosome|Golgi apparatus|Golgi membrane|integral component of membrane|trans-Golgi network|alpha-mannosidase activity|calcium ion binding|mannosyl-oligosaccharide 1,2-alpha-mannosidase activity|N-glycan processing	ko04141,ko00510,ko00513	Protein processing in endoplasmic reticulum|N-Glycan biosynthesis|Various types of N-glycan biosynthesis
225258	32.0045	6.73271	57.2762	8.50715	3.08868	0.03043	0.32725	Up	0.468757	0.0518677	0.327503	4.57771	1.9392	1.03945	yanI	O-Mevalon transferase yanI	hypothetical protein PLEOSDRAFT_1012126, partial [Pleurotus ostreatus PC15]	GO:0016021,GO:0016740	integral component of membrane|transferase activity
226291	36.9458	69.9777	3.91396	0.0559316	-4.16019	0.0115888	0.17415	Down	0.802611	3.36341	1.03541	0.0627293	0.0319429	0.22518	aes1	Acetylesterase	carbohydrate esterase family 16 protein [Pleurotus ostreatus PC15]	GO:0005576,GO:0008126	extracellular region|acetylesterase activity
226538	10.9617	0	21.9234	Inf	Inf	0.0155728	0.213334	Up	0.000544641	0.000256011	9.41e-05	0.364911	3.91e-06	0.565242	SPAC57A7.05	Uncharacterized protein C57A7.05	hypothetical protein AZE42_04477 [Rhizopogon vesiculosus]	GO:0005783,GO:0016021,GO:0005774,GO:0015140	endoplasmic reticulum|integral component of membrane|vacuolar membrane|malate transmembrane transporter activity
226769	147.519	295.038	0	0	#NAME?	5.29e-06	0.000402333	Down	2.65064	7.83459	17.4826	9.02e-19	4.74e-06	2.05e-12	aes1	Acetylesterase	carbohydrate esterase family 16 protein [Pleurotus ostreatus PC15]	GO:0005576,GO:0008126	extracellular region|acetylesterase activity
227708	63.215	104.445	21.9855	0.2105	-2.24811	0.039244	0.381486	Down	1.18293	4.67749	3.30002	0.878259	0.987178	0.224557			hypothetical protein PLEOSDRAFT_1108707 [Pleurotus ostreatus PC15]
228020	61.2863	101.575	20.9976	0.206721	-2.27425	0.0358724	0.361854	Down	3.78023	2.23021	5.58802	1.4807	0.987737	0.0837152			hypothetical protein PLEOSDRAFT_1049836 [Pleurotus ostreatus PC15]
228645	89.2408	1.37405	177.108	128.895	7.01005	0.000160416	0.00707923	Up	0.000101927	1.59e-06	0.123044	1.78375	5.13574	11.77	CNA1	Serine/threonine-protein phosphatase 2B catalytic subunit A1	hypothetical protein PLEOSDRAFT_1108722 [Pleurotus ostreatus PC15]	GO:0046872,GO:0004721	metal ion binding|phosphoprotein phosphatase activity	ko04114,ko04218,ko04010,ko04020,ko04022,ko04310,ko04370	Oocyte meiosis|Cellular senescence|MAPK signaling pathway|Calcium signaling pathway|cGMP - PKG signaling pathway|Wnt signaling pathway|VEGF signaling pathway
228736	281.33	558.774	3.88486	0.00695246	-7.16826	0.00013308	0.00609063	Down	104.786	5.16383	69.0054	0.0519041	3e-05	1.20231			hypothetical protein PLEOSDRAFT_1090719 [Pleurotus ostreatus PC15]
228800	28.5186	57.0373	0	0	#NAME?	0.000525875	0.0178189	Down	4.58071	0.169793	2.24663	8.17e-08	1.15e-07	2.32e-10			hypothetical protein PLEOSDRAFT_1090719 [Pleurotus ostreatus PC15]
228906	474.994	945.208	4.78029	0.0050574	-7.62739	0.0003076	0.0118334	Down	201.131	9.85497	94.5868	0.111136	8.02e-05	1.56459			hypothetical protein PLEOSDRAFT_1090719 [Pleurotus ostreatus PC15]
230187	25.6156	51.2312	0	0	#NAME?	0.000121444	0.00562966	Down	0.667123	2.14189	1.74883	4.31e-10	1.56e-06	3.6e-07	GGA2	ADP-ribosylation factor-binding protein GGA2	putative ADP-ribosylation factor-binding protein C25H2.16c [Hypsizygus marmoreus]	GO:0030131,GO:0005829,GO:0005802,GO:0042802,GO:0070273,GO:0043130,GO:0006895,GO:0006896,GO:0043328	clathrin adaptor complex|cytosol|trans-Golgi network|identical protein binding|phosphatidylinositol-4-phosphate binding|ubiquitin binding|Golgi to endosome transport|Golgi to vacuole transport|protein targeting to vacuole involved in ubiquitin-dependent protein catabolic process via the multivesicular body sorting pathway	ko04142	Lysosome
230755	11.9774	23.9547	0	0	#NAME?	0.0104381	0.161851	Down	0.132228	0.658821	1.89692	6.79e-11	2.42e-05	0.00142663			hypothetical protein PLEOSDRAFT_162883 [Pleurotus ostreatus PC15]
231730	552.556	196.846	908.266	4.6141	2.20605	0.0358014	0.361368	Up	8.26492	0.925111	4.79669	8.83671	19.0153	40.0008		Calcium/calmodulin-dependent protein kinase	hypothetical protein PLEOSDRAFT_1049840, partial [Pleurotus ostreatus PC15]	GO:0005829,GO:0005524,GO:0005516,GO:0004683,GO:0034599,GO:0000086,GO:0035556,GO:0018105,GO:0018107,GO:0006468,GO:0051726	cytosol|ATP binding|calmodulin binding|calmodulin-dependent protein kinase activity|cellular response to oxidative stress|G2/M transition of mitotic cell cycle|intracellular signal transduction|peptidyl-serine phosphorylation|peptidyl-threonine phosphorylation|protein phosphorylation|regulation of cell cycle
231946	46.3055	90.5217	2.08935	0.0230812	-5.43714	0.000132404	0.00606933	Down	1.79339	3.00302	1.81022	0.00571771	9.34e-06	0.160683	cmkA	Calcium/calmodulin-dependent protein kinase cmkA	hypothetical protein PLEOSDRAFT_1049840, partial [Pleurotus ostreatus PC15]	GO:0005524,GO:0004683	ATP binding|calmodulin-dependent protein kinase activity
232211	779.568	1273.57	285.564	0.224223	-2.15699	0.00353624	0.075982	Down	90.3154	48.3053	38.0286	4.38511	14.456	23.0221			hypothetical protein PLEOSDRAFT_1114288 [Pleurotus ostreatus PC15]
232331	257.454	392.93	121.978	0.310432	-1.68765	0.0309683	0.330966	Down	18.3663	8.95926	9.41303	1.87199	6.30438	3.7711			hypothetical protein PLEOSDRAFT_1110057 [Pleurotus ostreatus PC15]
232351	42.0441	1.043	83.0453	79.6213	6.31508	4.96e-05	0.00270082	Up	0.000125746	0.143042	6.28e-06	4.93492	3.92973	5.7436			hypothetical protein PLEOSDRAFT_1091114 [Pleurotus ostreatus PC15]
232482	52.772	89.902	15.642	0.173989	-2.52293	0.0266428	0.300012	Down	4.0834	4.89133	2.54573	0.730855	1.34374	4.2e-05
232496	344.292	625.469	63.1161	0.10091	-3.30886	6.12e-05	0.00320397	Down	26.9817	19.7984	16.339	0.162145	2.70354	3.93668			hypothetical protein PLEOSDRAFT_1110054 [Pleurotus ostreatus PC15]
232637	62.3022	124.604	0	0	#NAME?	0.000171058	0.007465	Down	7.04773	3.91646	0.0689619	6.62e-10	1.64e-07	5.33e-09			hypothetical protein PLEOSDRAFT_1110057 [Pleurotus ostreatus PC15]
232678	215.528	390.558	40.4977	0.103692	-3.26963	0.000164113	0.00721107	Down	11.4481	15.9345	12.5126	0.941008	3.21532	0.244044			hypothetical protein PLEOSDRAFT_1110054 [Pleurotus ostreatus PC15]
232732	166.815	55.4778	278.153	5.01377	2.3259	0.0074015	0.128927	Up	1.41253	2.15045	1.77495	6.5562	13.3395	8.67976			hypothetical protein PLEOSDRAFT_1110057 [Pleurotus ostreatus PC15]
232740	571.977	4.93845	1139.01	230.642	7.84951	1.21e-14	6.94e-12	Up	0.581153	0.0764188	7.72e-08	42.0179	69.488	45.4074			hypothetical protein PLEOSDRAFT_1110057 [Pleurotus ostreatus PC15]
232851	11.6889	23.3779	0	0	#NAME?	0.0172365	0.228059	Down	3.84953	0.0127101	1.07156	6.98e-25	2.51e-08	2.09e-27			hypothetical protein PLEOSDRAFT_1110054 [Pleurotus ostreatus PC15]
233177	42.2505	80.5652	3.93587	0.0488532	-4.3554	0.00809987	0.136857	Down	1.7483	0.686094	4.12195	0.317345	6.31e-06	0.0156619			hypothetical protein PLEOSDRAFT_1110057 [Pleurotus ostreatus PC15]
233261	71.6919	136.54	6.84417	0.0501259	-4.3183	0.000166104	0.00728007	Down	6.65911	8.09569	5.40882	1.04e-16	0.699336	0.363588			hypothetical protein PLEOSDRAFT_1110054 [Pleurotus ostreatus PC15]
233608	460.879	135.743	786.016	5.79049	2.53368	0.00121749	0.0343759	Up	5.5366	4.78567	5.53673	48.909	28.8568	20.3254			hypothetical protein PLEOSDRAFT_1091114 [Pleurotus ostreatus PC15]
233773	31.6993	58.6833	4.71515	0.0803491	-3.63757	0.0108983	0.167078	Down	2.87455	0.337319	2.28892	6.21e-06	0.36207	0.0844861			hypothetical protein PLEOSDRAFT_1110057 [Pleurotus ostreatus PC15]
234278	14.6823	29.3645	0	0	#NAME?	0.0036322	0.0773695	Down	1.63506	0.383589	1.12078	5.49e-13	9.72e-07	7.73e-14			hypothetical protein PLEOSDRAFT_1110054 [Pleurotus ostreatus PC15]
234690	20.2846	0	40.5692	Inf	Inf	0.000722243	0.0229945	Up	6.64e-15	7.7e-16	1.45e-22	0.000392304	2.46181	3.01162			hypothetical protein PLEOSDRAFT_1110054 [Pleurotus ostreatus PC15]
234756	39.1676	0	78.3352	Inf	Inf	0.00116238	0.0331464	Up	4.25e-23	3.28e-17	1.17e-18	9.47e-07	8.18393	17.2825			hypothetical protein PLEOSDRAFT_1110054 [Pleurotus ostreatus PC15]
234782	20.3004	40.6008	0	0	#NAME?	0.0337327	0.348454	Down	1.06e-06	1.26871	7.77669	1.83e-07	1.41e-08	2.21e-15
235128	38.3458	76.6916	0	0	#NAME?	3.94e-06	0.000311749	Down	3.85353	6.30064	8.74938	4.89e-33	2.19e-38	3.37e-28
235204	88.1282	152.99	23.2665	0.152078	-2.71711	0.0101118	0.158818	Down	2.38575	11.7399	11.739	0.352815	2.45024	1.48721
235242	1264.51	1956.01	573.023	0.292956	-1.77125	0.0161586	0.219024	Down	43.3738	73.3826	82.4917	19.6609	20.9408	22.5445
236428	323.534	0.30308	646.764	2133.97	11.0593	1.67e-16	1.44e-13	Up	0.0445003	0.000226364	9.5e-09	17.1482	37.8908	38.879	GNA1	Glucosamine 6-phosphate N-acetyltransferase	hypothetical protein PLEOSDRAFT_1068271 [Pleurotus ostreatus PC15]	GO:0004343,GO:0006048	glucosamine 6-phosphate N-acetyltransferase activity|UDP-N-acetylglucosamine biosynthetic process	ko00520	Amino sugar and nucleotide sugar metabolism
236471	3239.6	1451.75	5027.45	3.46304	1.79204	0.0137072	0.194707	Up	120.496	50.4488	55.532	330.568	245.87	247.053	rpl2402	60S ribosomal protein L24-B	hypothetical protein PLEOSDRAFT_186159, partial [Pleurotus ostreatus PC15]	GO:0022625,GO:0003723,GO:0003735,GO:1902626,GO:0002181,GO:0000027,GO:0006412	cytosolic large ribosomal subunit|RNA binding|structural constituent of ribosome|assembly of large subunit precursor of preribosome|cytoplasmic translation|ribosomal large subunit assembly|translation	ko03010	Ribosome
237029	1846.96	3290.69	403.233	0.122538	-3.0287	0.00235231	0.0560803	Down	259.51	56.2346	151.875	3.91108	25.4963	30.7539			hypothetical protein PLEOSDRAFT_1090775 [Pleurotus ostreatus PC15]
237045	467.396	761.061	173.732	0.228276	-2.13115	0.00474945	0.0941905	Down	90.7612	33.884	66.5078	3.42229	27.7764	14.5367			hypothetical protein PLEOSDRAFT_1090775 [Pleurotus ostreatus PC15]
237054	53.7732	105.05	2.49626	0.0237626	-5.39517	4.91e-05	0.00267552	Down	13.748	2.47685	11.1055	0.126627	0.384075	0.117073			hypothetical protein PLEOSDRAFT_1090775 [Pleurotus ostreatus PC15]
237150	103.112	163.988	42.2355	0.257552	-1.95706	0.0372906	0.370942	Down	3.2443	4.96578	3.86678	0.999093	1.80519	0.517725	pmo25	Mo25-like protein	putative mo25 protein [Moniliophthora roreri]	GO:0005829,GO:0070062,GO:0043234,GO:1902554,GO:0019900,GO:0030295,GO:0043539,GO:0004674,GO:0007050,GO:0071476,GO:0035556,GO:1901380,GO:1901017,GO:2000687,GO:2000681,GO:0018105,GO:0010800,GO:0071902,GO:0051291,GO:0023014	cytosol|extracellular exosome|protein complex|serine/threonine protein kinase complex|kinase binding|protein kinase activator activity|protein serine/threonine kinase activator activity|protein serine/threonine kinase activity|cell cycle arrest|cellular hypotonic response|intracellular signal transduction|negative regulation of potassium ion transmembrane transport|negative regulation of potassiu…	ko04150,ko04152	mTOR signaling pathway|AMPK signaling pathway
237164	665.736	1064.13	267.342	0.251231	-1.99291	0.00878705	0.144567	Down	23.9745	44.8927	38.0517	9.05596	8.3342	11.7346	pmo25	Mo25-like protein	putative mo25 protein [Moniliophthora roreri]	GO:0005829,GO:0070062,GO:0043234,GO:1902554,GO:0019900,GO:0030295,GO:0043539,GO:0004674,GO:0007050,GO:0071476,GO:0035556,GO:1901380,GO:1901017,GO:2000687,GO:2000681,GO:0018105,GO:0010800,GO:0071902,GO:0051291,GO:0023014	cytosol|extracellular exosome|protein complex|serine/threonine protein kinase complex|kinase binding|protein kinase activator activity|protein serine/threonine kinase activator activity|protein serine/threonine kinase activity|cell cycle arrest|cellular hypotonic response|intracellular signal transduction|negative regulation of potassium ion transmembrane transport|negative regulation of potassiu…	ko04150,ko04152	mTOR signaling pathway|AMPK signaling pathway
237179	697.985	1135.94	260.034	0.228916	-2.12711	0.0169292	0.224996	Down	10.7937	43.7034	42.6674	6.06924	7.81426	10.4864	pmo25	Mo25-like protein	putative mo25 protein [Moniliophthora roreri]	GO:0005829,GO:0070062,GO:0043234,GO:1902554,GO:0019900,GO:0030295,GO:0043539,GO:0004674,GO:0007050,GO:0071476,GO:0035556,GO:1901380,GO:1901017,GO:2000687,GO:2000681,GO:0018105,GO:0010800,GO:0071902,GO:0051291,GO:0023014	cytosol|extracellular exosome|protein complex|serine/threonine protein kinase complex|kinase binding|protein kinase activator activity|protein serine/threonine kinase activator activity|protein serine/threonine kinase activity|cell cycle arrest|cellular hypotonic response|intracellular signal transduction|negative regulation of potassium ion transmembrane transport|negative regulation of potassiu…	ko04150,ko04152	mTOR signaling pathway|AMPK signaling pathway
237221	72.2056	128.814	15.5972	0.121083	-3.04593	0.00413888	0.0854043	Down	4.25283	6.79601	4.14909	1.01e-10	1.93427	1.13e-08	cdc16	Cell division control protein 16	hypothetical protein PLEOSDRAFT_1090773 [Pleurotus ostreatus PC15]	GO:0005829,GO:0012505,GO:0044732,GO:0005634,GO:0005096,GO:0017137,GO:0090630,GO:0006886,GO:0010974,GO:0031030,GO:0045737,GO:0031338	cytosol|endomembrane system|mitotic spindle pole body|nucleus|GTPase activator activity|Rab GTPase binding|activation of GTPase activity|intracellular protein transport|negative regulation of barrier septum assembly|negative regulation of septation initiation signaling|positive regulation of cyclin-dependent protein serine/threonine kinase activity|regulation of vesicle fusion	ko04111	Cell cycle - yeast
237865	111.339	176.805	45.8724	0.259451	-1.94647	0.0343015	0.351778	Down	6.54818	4.15661	7.12493	0.898515	2.12595	1.85949			hypothetical protein PLEOSDRAFT_1108884 [Pleurotus ostreatus PC15]
237977	720.185	361.391	1078.98	2.98563	1.57803	0.0401127	0.385458	Up	15.1936	4.02329	1.84818	25.4399	17.4929	22.0547	DBP3	ATP-dependent RNA helicase DBP3	hypothetical protein PLEOSDRAFT_1049502 [Pleurotus ostreatus PC15]	GO:0005730,GO:0030687,GO:0005524,GO:0004004,GO:0003723,GO:0000464,GO:0010501	nucleolus|preribosome, large subunit precursor|ATP binding|ATP-dependent RNA helicase activity|RNA binding|endonucleolytic cleavage in ITS1 upstream of 5.8S rRNA from tricistronic rRNA transcript (SSU-rRNA, 5.8S rRNA, LSU-rRNA)|RNA secondary structure unwinding
238032	9.65282	0	19.3056	Inf	Inf	0.0262245	0.296965	Up	0.00163456	1.98e-14	3.34e-13	0.383391	1.45367	0.511998	SPBC409.08	Uncharacterized MFS-type transporter SPBC409.08	hypothetical protein PLEOSDRAFT_1094776 [Pleurotus ostreatus PC15]	GO:0016021,GO:0005886,GO:0000297,GO:1903710	integral component of membrane|plasma membrane|spermine transmembrane transporter activity|spermine transmembrane transport
238268	313.457	626.914	0	0	#NAME?	3.57e-10	8.37e-08	Down	14.2216	16.6805	39.989	0.000253047	3.99e-05	0.00152523			hypothetical protein PLEOSDRAFT_1049780 [Pleurotus ostreatus PC15]
238284	16.2486	32.4973	0	0	#NAME?	0.002174	0.0529307	Down	1.15757	0.504749	1.35649	0.000125743	3.67e-05	0.00144441	AO090005000447	2,3-dihydroxybenzoate decarboxylase	hypothetical protein PLEOSDRAFT_53363 [Pleurotus ostreatus PC15]	GO:0016787,GO:0050150,GO:0043640	hydrolase activity|o-pyrocatechuate decarboxylase activity|benzoate catabolic process via hydroxylation	ko00362,ko00627	Benzoate degradation|Aminobenzoate degradation
238461	372.956	567.241	178.671	0.314983	-1.66665	0.0318594	0.336108	Down	13.5189	19.4677	15.9629	0.00170371	7.62965	8.98152			hypothetical protein PLEOSDRAFT_1049780 [Pleurotus ostreatus PC15]
238494	65.3094	129.723	0.895435	0.00690265	-7.17863	0.0262676	0.297356	Down	3.10847	12.914	0.00415098	0.000303524	1.69e-06	0.110963			hypothetical protein PLEOSDRAFT_1049780 [Pleurotus ostreatus PC15]
239588	196.324	306.277	86.3698	0.281999	-1.82624	0.0304377	0.32725	Down	3.15432	7.89289	8.38743	1.25765	3.02996	1.61507	MCA1	Metacaspase-1	hypothetical protein K443DRAFT_680167 [Laccaria amethystina LaAM-08-1]	GO:0005829,GO:0005634,GO:0004198,GO:0006915,GO:0006515	cytosol|nucleus|calcium-dependent cysteine-type endopeptidase activity|apoptotic process|misfolded or incompletely synthesized protein catabolic process
239831	8.7981	17.5962	0	0	#NAME?	0.0336858	0.348129	Down	0.222254	0.137061	1.42833	2.14e-08	5.03e-12	5.6e-15			hypothetical protein PLEOSDRAFT_1090771 [Pleurotus ostreatus PC15]
240152	14.6066	29.2132	0	0	#NAME?	0.00608232	0.112455	Down	0.0545463	0.608363	1.58319	1.14e-06	3.59e-06	0.000277312	asaB	Hydroxylase/desaturase asaB	hypothetical protein PLEOSDRAFT_52988 [Pleurotus ostreatus PC15]
240257	14.1193	28.2386	0	0	#NAME?	0.0214858	0.26301	Down	1.35e-12	0.578568	2.11262	0.000746157	3.01e-06	0.000287115			hypothetical protein PLEOSDRAFT_1108866 [Pleurotus ostreatus PC15]
240515	9.31321	18.6264	0	0	#NAME?	0.0266094	0.299772	Down	0.512879	0.099087	0.652418	6.14e-08	0.000211776	4.45e-12			hypothetical protein PILCRDRAFT_821582 [Piloderma croceum F 1598]	GO:0005737,GO:0000784,GO:0005664,GO:0005634,GO:0000808,GO:0005524,GO:0003688,GO:0006260,GO:0006270	cytoplasm|nuclear chromosome, telomeric region|nuclear origin of replication recognition complex|nucleus|origin recognition complex|ATP binding|DNA replication origin binding|DNA replication|DNA replication initiation	ko04110,ko04111,ko04113	Cell cycle|Cell cycle - yeast|Meiosis - yeast
240610	101.076	164.716	37.4367	0.227281	-2.13745	0.0217258	0.264205	Down	8.48568	3.78673	3.95988	2.23754	1.61151	0.0158206			hypothetical protein PLEOSDRAFT_1108863 [Pleurotus ostreatus PC15]
240637	126.233	252.466	0	0	#NAME?	3.33e-12	1.14e-09	Down	18.7291	13.4835	31.3554	5e-19	1.66e-15	7.43e-17			hypothetical protein PLEOSDRAFT_1108863 [Pleurotus ostreatus PC15]
240874	17.6078	35.2155	0	0	#NAME?	0.00138102	0.0377248	Down	1.27258	1.18346	0.829322	0.000175366	7.45e-05	2.64e-13			hypothetical protein PLEOSDRAFT_1108863 [Pleurotus ostreatus PC15]
241095	125.668	236.033	15.3031	0.0648346	-3.94709	6.5e-05	0.00335711	Down	4.16065	5.93455	2.78338	0.68659	0.189705	0.0183878	CHS1	Chitin synthase 1	chitin synthase [Pleurotus ostreatus]	GO:0071944,GO:0030428,GO:0030659,GO:0016021,GO:0005886,GO:0004100,GO:0000918,GO:0006038,GO:0031505	cell periphery|cell septum|cytoplasmic vesicle membrane|integral component of membrane|plasma membrane|chitin synthase activity|barrier septum site selection|cell wall chitin biosynthetic process|fungal-type cell wall organization	ko00520	Amino sugar and nucleotide sugar metabolism
241167	933.044	1838.28	27.813	0.0151299	-6.04645	7.81e-12	2.53e-09	Down	66.3553	47.0694	59.8816	0.000170327	2.42927	0.304025			hypothetical protein PLEOSDRAFT_1108863 [Pleurotus ostreatus PC15]
241214	62.4376	124.875	0	0	#NAME?	0.00851766	0.141575	Down	3.39102	3.53e-05	14.4421	5.72e-07	1.19e-08	0.00226125			hypothetical protein PLEOSDRAFT_1108863 [Pleurotus ostreatus PC15]
241601	304.263	602.832	5.69428	0.00944588	-6.7261	2.83e-11	8.19e-09	Down	12.422	26.3959	23.7382	0.15665	1.41e-09	0.474975	YAT1	Putative mitochondrial carnitine O-acetyltransferase	hypothetical protein PLEOSDRAFT_163963 [Pleurotus ostreatus PC15]	GO:0005743,GO:0005739,GO:0004095,GO:0006635,GO:0015909	mitochondrial inner membrane|mitochondrion|carnitine O-palmitoyltransferase activity|fatty acid beta-oxidation|long-chain fatty acid transport	ko04146	Peroxisome
242310	141.308	60.919	221.697	3.63921	1.86363	0.0477293	0.427384	Up	22.5547	1.78e-11	0.000570119	35.8636	25.8204	20.7055			hypothetical protein PLEOSDRAFT_1033726, partial [Pleurotus ostreatus PC15]
242575	50.5638	15.1645	85.9631	5.66872	2.50302	0.0345321	0.353325	Up	0.822838	0.541522	0.131957	1.40488	4.03041	3.46844			hypothetical protein PLEOSDRAFT_1095632 [Pleurotus ostreatus PC15]
242579	121.124	0	242.248	Inf	Inf	9.43e-12	3e-09	Up	0.000657368	0.00748821	6.89e-06	15.4032	28.3061	13.8829
242720	79.4125	0.606159	158.219	261.019	8.02801	0.00045376	0.0159557	Up	0.0413331	3.09e-12	4.99e-15	2.31621	0.927407	6.80725	ARB_02372	Uncharacterized FAD-linked oxidoreductase ARB_02372	hypothetical protein PLEOSDRAFT_1033638 [Pleurotus ostreatus PC15]	GO:0050660,GO:0016853,GO:0016614,GO:0009405	flavin adenine dinucleotide binding|isomerase activity|oxidoreductase activity, acting on CH-OH group of donors|pathogenesis
242754	203.35	0.30308	406.398	1340.89	10.389	3.02e-13	1.23e-10	Up	0.0235056	1.55e-14	1.25e-09	12.7336	7.90562	4.6462	ARB_02372	Uncharacterized FAD-linked oxidoreductase ARB_02372	hypothetical protein PLEOSDRAFT_1033638 [Pleurotus ostreatus PC15]	GO:0050660,GO:0016853,GO:0016614,GO:0009405	flavin adenine dinucleotide binding|isomerase activity|oxidoreductase activity, acting on CH-OH group of donors|pathogenesis
242761	46.5735	3.10823	90.0387	28.9679	4.85638	0.0111062	0.169336	Up	0.000211278	0.0961492	0.108722	4.55371	0.834557	1.17589	ARB_02372	Uncharacterized FAD-linked oxidoreductase ARB_02372	hypothetical protein PLEOSDRAFT_1033638 [Pleurotus ostreatus PC15]	GO:0005576,GO:0050660,GO:0016614	extracellular region|flavin adenine dinucleotide binding|oxidoreductase activity, acting on CH-OH group of donors
242800	1050.82	343.67	1757.97	5.11529	2.35482	0.00194381	0.0487752	Up	32.5549	11.0251	7.4501	95.4759	70.6838	105.874	SPBC4B4.04	Eukaryotic translation initiation factor 2A	hypothetical protein PLEOSDRAFT_1095628 [Pleurotus ostreatus PC15]	GO:0005829,GO:0022627,GO:0003729,GO:0043022,GO:0003743,GO:0000049,GO:0002183,GO:0006417	cytosol|cytosolic small ribosomal subunit|mRNA binding|ribosome binding|translation initiation factor activity|tRNA binding|cytoplasmic translational initiation|regulation of translation
242876	656.393	278.385	1034.4	3.71572	1.89364	0.0371989	0.370478	Up	50.8019	21.4511	35.0423	237.926	119.333	62.7862			hypothetical protein PLEOSDRAFT_1095628 [Pleurotus ostreatus PC15]
242961	25.9937	1.86307	50.1243	26.9042	4.74976	0.012608	0.183907	Up	0.122701	0.0242473	0.000843379	2.54646	0.768023	0.43774	CTB5	FAD-dependent monooxygenase CTB5	hypothetical protein PLEOSDRAFT_1033638 [Pleurotus ostreatus PC15]
243060	151.366	255.062	47.6697	0.186895	-2.4197	0.00698555	0.123662	Down	6.28905	10.8436	10.2777	1.4769	1.67741	2.42957			hypothetical protein Hypma_10840 [Hypsizygus marmoreus]
243274	24.0959	48.1919	0	0	#NAME?	0.00705677	0.124631	Down	1.07773	0.000567629	2.9165	1.88e-13	0.00127356	7.02e-10			hypothetical protein PLEOSDRAFT_1096759 [Pleurotus ostreatus PC15]
244093	8.10769	16.2154	0	0	#NAME?	0.0430009	0.400881	Down	0.459149	0.477023	0.421924	2.91e-15	0.00194012	3.38e-12			hypothetical protein PLEOSDRAFT_1096759 [Pleurotus ostreatus PC15]
244357	29.2904	0	58.5807	Inf	Inf	0.000388556	0.0141573	Up	0.00430448	4.65e-06	2.16e-06	0.0118427	1.26614	1.7588	sec26	Coatomer subunit beta	coatomer protein [Laccaria bicolor S238N-H82]	GO:0030126,GO:0000139,GO:0005198,GO:0006888,GO:0006891,GO:0006886,GO:0006890	COPI vesicle coat|Golgi membrane|structural molecule activity|ER to Golgi vesicle-mediated transport|intra-Golgi vesicle-mediated transport|intracellular protein transport|retrograde vesicle-mediated transport, Golgi to ER
244926	104.543	209.086	0	0	#NAME?	0.0214625	0.262866	Down	27.1666	1.71573	0.0510535	8.01e-07	9.26e-07	1.75e-11	FUB6	Dehydrogenase FUB6	hypothetical protein PLEOSDRAFT_1080042 [Pleurotus ostreatus PC15]	GO:0016491,GO:0008270	oxidoreductase activity|zinc ion binding
244951	28.5692	57.1385	0	0	#NAME?	4.48e-05	0.00247405	Down	2.88691	1.10891	1.07819	3.21e-07	4.65e-12	7.71e-11	SPAPB24D3.08c	Zinc-type alcohol dehydrogenase-like protein PB24D3.08c	hypothetical protein PLEOSDRAFT_1080042 [Pleurotus ostreatus PC15]	GO:0016491,GO:0008270	oxidoreductase activity|zinc ion binding
244969	24.6911	49.3822	0	0	#NAME?	0.0223691	0.269294	Down	5.29419	6.3e-07	0.874354	4.77e-08	1.61e-08	1.06e-12	FUB6	Dehydrogenase FUB6	hypothetical protein PLEOSDRAFT_1080042 [Pleurotus ostreatus PC15]	GO:0016491,GO:0008270	oxidoreductase activity|zinc ion binding
245210	79.7501	148.873	10.6268	0.0713815	-3.80831	0.000491596	0.0169691	Down	2.51312	3.15948	3.04582	0.495823	0.052953	0.106795	AOL_s00215g282	Cytochrome P450 monooxygenase AOL_s00215g282	hypothetical protein PLEOSDRAFT_1080041 [Pleurotus ostreatus PC15]	GO:0005789,GO:0016021,GO:0016020,GO:0016711,GO:0020037,GO:0005506,GO:0009813,GO:0009733,GO:0044550	endoplasmic reticulum membrane|integral component of membrane|membrane|flavonoid 3'-monooxygenase activity|heme binding|iron ion binding|flavonoid biosynthetic process|response to auxin|secondary metabolite biosynthetic process
245223	21.9565	42.6794	1.23358	0.0289034	-5.11262	0.00625692	0.114726	Down	0.614379	1.09497	2.80656	4.55e-24	0.0719321	0.0667043			hypothetical protein PLEOSDRAFT_1114759 [Pleurotus ostreatus PC15]
245340	39.3996	10.9924	67.8068	6.16854	2.62493	0.0425794	0.399174	Up	6.04e-12	7.38e-09	2.22771	0.864389	8.22863	5.82196	MNT2	Glycolipid 2-alpha-mannosyltransferase 2	glycosyltransferase family 15 protein [Pleurotus ostreatus PC15]	GO:0000139,GO:0016021,GO:0000026,GO:0043710,GO:0007160,GO:0051834,GO:0030447,GO:0031505,GO:0006057,GO:0009405,GO:0006486,GO:0016337	Golgi membrane|integral component of membrane|alpha-1,2-mannosyltransferase activity|cell adhesion involved in multi-species biofilm formation|cell-matrix adhesion|evasion or tolerance of defenses of other organism involved in symbiotic interaction|filamentous growth|fungal-type cell wall organization|mannoprotein biosynthetic process|pathogenesis|protein glycosylation|single organismal cell-cell…	ko00514	Other types of O-glycan biosynthesis
245799	83.8557	167.711	0	0	#NAME?	0.00014314	0.00647053	Down	1.66e-05	12.1051	19.5433	2.24e-18	1.18e-15	6.84e-07			hypothetical protein PLEOSDRAFT_1073041 [Pleurotus ostreatus PC15]
245808	47.4341	86.0735	8.7947	0.102177	-3.29086	0.00780771	0.133487	Down	5.05778	5.39383	3.21437	1.18e-19	0.351923	1.13604			hypothetical protein PLEOSDRAFT_1073041 [Pleurotus ostreatus PC15]
245842	190.134	374.917	5.35049	0.0142712	-6.13075	2.97e-09	5.73e-07	Down	19.0016	27.7557	17.3269	0.217198	0.754362	1.73e-08			hypothetical protein PLEOSDRAFT_1073041 [Pleurotus ostreatus PC15]
245876	94.7878	180.364	9.21116	0.0510697	-4.29139	0.0107958	0.166006	Down	3.38e-05	12.8036	13.4334	1.36e-14	1.41152	0.0467989			hypothetical protein PLEOSDRAFT_1073041 [Pleurotus ostreatus PC15]
245879	44.4013	88.8026	0	0	#NAME?	0.0390235	0.380235	Down	12.4956	0.00254246	0.700132	1.07e-15	2.69e-05	0.0107457			hypothetical protein PLEOSDRAFT_1073041 [Pleurotus ostreatus PC15]
247196	25.6715	48.6567	2.68631	0.0552094	-4.17894	0.0111046	0.169332	Down	2.84615	4.061	1.17904	1.59e-19	0.0261879	0.506852
247283	16.3972	32.7944	0	0	#NAME?	0.0020262	0.0503173	Down	2.64834	0.00128343	3.14268	1.1e-17	3.53e-24	0.00347776
247284	3044.77	44.6336	6044.9	135.434	7.08145	1.45e-11	4.44e-09	Up	11.4653	5.83e-05	0.123997	316.897	782.99	478.399	SC1	Fruiting body protein SC1	fruit body specific hydrophobin [Pleurotus sp. 'Florida']	GO:0005576,GO:0009277,GO:0005199	extracellular region|fungal-type cell wall|structural constituent of cell wall
247733	618.552	167.249	1069.86	6.3968	2.67735	0.000704107	0.0225292	Up	12.7334	1.81547	4.18278	39.9319	43.2362	40.9105	CPR1	Probable proteasome subunit beta type-4	hypothetical protein PLEOSDRAFT_1069132 [Pleurotus ostreatus PC15]	GO:0005829,GO:0005789,GO:0005635,GO:0019774,GO:0061133,GO:0004298,GO:0010499,GO:0043161	cytosol|endoplasmic reticulum membrane|nuclear envelope|proteasome core complex, beta-subunit complex|endopeptidase activator activity|threonine-type endopeptidase activity|proteasomal ubiquitin-independent protein catabolic process|proteasome-mediated ubiquitin-dependent protein catabolic process	ko03050	Proteasome
247868	9.641	19.282	0	0	#NAME?	0.0366392	0.366652	Down	0.42149	1.61578	0.0020087	4.03e-07	4.31e-06	6.45e-11	ARB_08043	Uncharacterized secreted protein ARB_08043	hypothetical protein PLEOSDRAFT_1080037 [Pleurotus ostreatus PC15]	GO:0005576,GO:0008081,GO:0006629	extracellular region|phosphoric diester hydrolase activity|lipid metabolic process
247964	74.5432	145.146	3.94051	0.0271486	-5.20298	1.55e-05	0.00101204	Down	4.76045	6.75123	4.48454	0.469196	0.006392	3.95e-07	ARB_08043	Uncharacterized secreted protein ARB_08043	hypothetical protein PLEOSDRAFT_1080037 [Pleurotus ostreatus PC15]	GO:0005576,GO:0008081,GO:0006629	extracellular region|phosphoric diester hydrolase activity|lipid metabolic process
248265	430.479	65.1627	795.796	12.2124	3.61028	1.86e-05	0.00117588	Up	7.3028	1.46147	5.03e-05	33.758	37.0724	38.728			hypothetical protein PLEOSDRAFT_1051259 [Pleurotus ostreatus PC15]
248615	34.2778	68.5557	0	0	#NAME?	2.29e-05	0.00140532	Down	11.4085	0.898414	9.1204	2.85e-12	3.51e-15	2.38e-11			hypothetical protein PLEOSDRAFT_1022329, partial [Pleurotus ostreatus PC15]
248922	29.4425	1.21232	57.6727	47.5723	5.57205	0.00126961	0.0354113	Up	0.185609	0.00656259	1.24e-10	1.82359	4.30668	3.24658			hypothetical protein PLEOSDRAFT_1110014 [Pleurotus ostreatus PC15]
249140	87.5881	3.73819	171.438	45.8612	5.5192	0.00786131	0.134191	Up	0.0168881	0.00930578	0.329276	11.9832	0.277086	5.92558			hypothetical protein PLEOSDRAFT_1060284 [Pleurotus ostreatus PC15]
249743	535.795	1057.37	14.2152	0.0134439	-6.2169	1.81e-11	5.42e-09	Down	58.4203	63.3974	57.6225	0.103296	1.33321	1.09519
249752	96.7498	193.5	0	0	#NAME?	1.16e-10	3.05e-08	Down	7.09768	12.8461	14.6831	0	1.81e-26	0
249767	66.3159	131.722	0.909348	0.00690351	-7.17845	3.28e-05	0.00190984	Down	6.23177	3.1073	13.2402	0.157032	8.21e-13	2.61e-12
249773	22.8734	43.9559	1.79087	0.0407424	-4.61732	0.00979978	0.155357	Down	1.21126	1.65586	5.17026	0	1.84e-26	0.389682
249827	14.6627	29.0223	0.303116	0.0104442	-6.58115	0.0105013	0.162557	Down	0.01833	1.69076	1.08964	0.0341889	6.04e-17	1.62e-07
250432	94.9433	23.4461	166.44	7.09887	2.82759	0.00378632	0.0798551	Up	2.31e-06	0.692519	1.48753	7.5991	6.13693	3.21178			hypothetical protein PLEOSDRAFT_161928 [Pleurotus ostreatus PC15]
250968	21.3678	1.33361	41.4019	31.0449	4.95629	0.0472448	0.425108	Up	0.0762984	0.0103491	0.240904	7.24022	1.13814	0.961635	GPD	Glyceraldehyde-3-phosphate dehydrogenase	glyceraldehyde 3-phosphate dehydrogenase [Pleurotus ostreatus]	GO:0005737,GO:0004365,GO:0051287,GO:0050661,GO:0006006,GO:0006096	cytoplasm|glyceraldehyde-3-phosphate dehydrogenase (NAD+) (phosphorylating) activity|NAD binding|NADP binding|glucose metabolic process|glycolytic process	ko04066,ko00010,ko00710	HIF-1 signaling pathway|Glycolysis / Gluconeogenesis|Carbon fixation in photosynthetic organisms
251026	229.217	429.297	29.1364	0.06787	-3.88108	0.000196735	0.00828076	Down	10.3341	11.2418	25.5408	0.833424	1.27114	1.38303			hypothetical protein PLEOSDRAFT_1114221 [Pleurotus ostreatus PC15]
251387	1122.63	2232.56	12.7077	0.00569197	-7.45686	5.48e-09	9.9e-07	Down	56.3081	59.1156	134.145	1.37048	0.0157938	0.193051			hypothetical protein PLEOSDRAFT_1114221 [Pleurotus ostreatus PC15]
251650	348.688	687.826	9.5493	0.0138833	-6.1705	2.56e-05	0.00155188	Down	14.8054	25.582	55.2844	1.52e-06	1.40156	1.14e-07			hypothetical protein PLEOSDRAFT_1114221 [Pleurotus ostreatus PC15]
252341	288.678	565.658	11.6981	0.0206806	-5.59558	6.31e-08	8.67e-06	Down	26.3021	11.1994	10.114	1.39e-05	0.895911	0.0976978	psoF	Dual-functional monooxygenase/methyltransferase psoF	hypothetical protein PLEOSDRAFT_1114456 [Pleurotus ostreatus PC15]	GO:0050660,GO:0004499,GO:0050661	flavin adenine dinucleotide binding|N,N-dimethylaniline monooxygenase activity|NADP binding
252392	61.5282	119.893	3.16327	0.0263841	-5.24419	0.0115013	0.173316	Down	7.00344	3.01758	0.0703056	3.99e-06	0.235232	0.0291796	psoF	Dual-functional monooxygenase/methyltransferase psoF	hypothetical protein PLEOSDRAFT_1114456 [Pleurotus ostreatus PC15]	GO:0050660,GO:0004499,GO:0050661	flavin adenine dinucleotide binding|N,N-dimethylaniline monooxygenase activity|NADP binding
252515	29.3759	56.5983	2.15348	0.0380485	-4.71602	0.0253023	0.290407	Down	2.07286	4.32365	0.0732133	0.0480587	0.120509	0.130285	psoF	Dual-functional monooxygenase/methyltransferase psoF	hypothetical protein PLEOSDRAFT_1114456 [Pleurotus ostreatus PC15]	GO:0047799,GO:0050660,GO:0004499,GO:0050661,GO:0033022	cyclopentanone monooxygenase activity|flavin adenine dinucleotide binding|N,N-dimethylaniline monooxygenase activity|NADP binding|cyclopentanol catabolic process
252802	405.815	64.6349	746.996	11.5572	3.53071	1.51e-05	0.000987102	Up	0.286036	3.35003	3.21332	27.2575	31.8904	27.6068			hypothetical protein PLEOSDRAFT_1059676 [Pleurotus ostreatus PC15]
252898	100.119	0	200.239	Inf	Inf	0.0148401	0.205974	Up	0.00580413	5.92e-07	0.000312011	0.727541	10.9886	0.656413			hypothetical protein PLEOSDRAFT_1098225 [Pleurotus ostreatus PC15]	GO:0019902,GO:0004864,GO:0010923	phosphatase binding|protein phosphatase inhibitor activity|negative regulation of phosphatase activity
252970	9.37291	18.7458	0	0	#NAME?	0.026195	0.29667	Down	0.673987	0.703982	0.338492	4.53e-05	2.59e-08	0.0114594			hypothetical protein PLEOSDRAFT_1098225 [Pleurotus ostreatus PC15]
253667	83.1127	25.3762	140.849	5.55046	2.47261	0.0159754	0.217146	Up	3.16483	1.02046	1.4743	16.2311	10.0788	6.27102	ndk-1	Nucleoside diphosphate kinase	hypothetical protein PLEOSDRAFT_1052542 [Pleurotus ostreatus PC15]	GO:0005737,GO:0005874,GO:0005875,GO:0005880,GO:0005886,GO:0005524,GO:0005525,GO:0016301,GO:0000287,GO:0008017,GO:0004550,GO:0034332,GO:0006241,GO:0007427,GO:0016334,GO:0006183,GO:0007017,GO:0007067,GO:0006165,GO:0009142,GO:0009117,GO:0007424,GO:0018105,GO:0046777,GO:0006468,GO:0006163,GO:0006220,GO:0035152,GO:0006228	cytoplasm|microtubule|microtubule associated complex|nuclear microtubule|plasma membrane|ATP binding|GTP binding|kinase activity|magnesium ion binding|microtubule binding|nucleoside diphosphate kinase activity|adherens junction organization|CTP biosynthetic process|epithelial cell migration, open tracheal system|establishment or maintenance of polarity of follicular epithelium|GTP biosynthetic pr…	ko04016,ko00230,ko00240	MAPK signaling pathway - plant|Purine metabolism|Pyrimidine metabolism
253879	434.943	726.401	143.485	0.197529	-2.33987	0.00256257	0.0599015	Down	19.3196	14.9705	21.1314	3.57025	5.52863	2.55636			hypothetical protein PLEOSDRAFT_1033301 [Pleurotus ostreatus PC15]
254504	126.463	252.926	0	0	#NAME?	1.89e-05	0.00119342	Down	2.51e-07	22.1229	23.1269	5.23e-17	1.09e-06	1.56e-17			hypothetical protein PLEOSDRAFT_1032693 [Pleurotus ostreatus PC15]
254678	152.682	289.247	16.1178	0.0557235	-4.16557	0.0203042	0.253439	Down	0.000134258	8.05667	12.0081	0.00173113	5.17e-05	1.27608	SPAC2F7.07c	Uncharacterized protein C2F7.07c	hypothetical protein PLEOSDRAFT_1029425, partial [Pleurotus ostreatus PC15]	GO:0072686,GO:0005634,GO:0032221,GO:0003682,GO:0042393,GO:0000977,GO:0003712,GO:0008270,GO:0006338,GO:0016575,GO:0006355	mitotic spindle|nucleus|Rpd3S complex|chromatin binding|histone binding|RNA polymerase II regulatory region sequence-specific DNA binding|transcription cofactor activity|zinc ion binding|chromatin remodeling|histone deacetylation|regulation of transcription, DNA-templated
255440	47.6852	8.53082	86.8396	10.1795	3.3476	0.00894497	0.146399	Up	0.419015	0.0212645	0.000258201	1.05049	2.39528	1.01079	SPAC26F1.08c	Uncharacterized protein C26F1.08c	hypothetical protein PLICRDRAFT_42030 [Plicaturopsis crispa FD-325 SS-3]	GO:0005783,GO:0016021,GO:0005774,GO:0015140	endoplasmic reticulum|integral component of membrane|vacuolar membrane|malate transmembrane transporter activity
255575	71.7534	118.347	25.1601	0.212597	-2.23381	0.0314381	0.333576	Down	1.55329	1.66375	3.06628	0.705954	0.702452	1.41e-07	sepA	Cytokinesis protein sepA	hypothetical protein PLEOSDRAFT_1073892 [Pleurotus ostreatus PC15]	GO:0030036,GO:0007049,GO:0051301	actin cytoskeleton organization|cell cycle|cell division	ko04011	MAPK signaling pathway - yeast
255595	70.2551	140.51	0	0	#NAME?	0.0112042	0.17025	Down	2.55945	13.3622	2.93e-05	0.000170273	3.24e-07	0.00971051	cdc12	Cell division control protein 12	hypothetical protein PLEOSDRAFT_1073892 [Pleurotus ostreatus PC15]	GO:0070062,GO:0030036,GO:0007368	extracellular exosome|actin cytoskeleton organization|determination of left/right symmetry	ko04011	MAPK signaling pathway - yeast
256113	13.2249	26.4497	0	0	#NAME?	0.00621526	0.114204	Down	1.23754	4e-05	1.75363	4.53e-16	0.00562493	1.33e-19			hypothetical protein PLEOSDRAFT_1112459 [Pleurotus ostreatus PC15]
256492	38.9626	8.37054	69.5548	8.30947	3.05476	0.0208053	0.257684	Up	0.616318	0.469014	0.0036351	3.12689	3.09652	3.24797			hypothetical protein PLEOSDRAFT_1091114 [Pleurotus ostreatus PC15]
256708	1458.95	276.148	2641.75	9.56641	3.25798	2.03e-05	0.00126379	Up	11.7159	13.0719	15.3002	171.155	127.881	112.502			hypothetical protein PLEOSDRAFT_1091114 [Pleurotus ostreatus PC15]
257855	27.0674	53.5285	0.606232	0.0113254	-6.46429	0.000641098	0.0208997	Down	0.644035	2.13647	3.99308	0.0943286	2.48e-05	5.02e-06			hypothetical protein PLEOSDRAFT_9510, partial [Pleurotus ostreatus PC15]
257875	168.836	337.672	0	0	#NAME?	0.0347065	0.354606	Down	0.000213465	4.12e-08	61.8901	4.21e-20	7.25e-10	7.4e-24			glycoside hydrolase family 78 protein [Pleurotus ostreatus PC15]
257919	171.638	337.555	5.7221	0.0169516	-5.88243	1.63e-05	0.00105588	Down	5.31107	15.1683	6.21099	0.279894	9.11e-10	0.218618			glycoside hydrolase family 78 protein [Pleurotus ostreatus PC15]
257922	869.632	1567.83	171.439	0.109348	-3.193	4.11e-05	0.00229906	Down	43.0376	53.1044	38.7237	4.94576	5.00182	5.86822			hypothetical protein PLEOSDRAFT_9510, partial [Pleurotus ostreatus PC15]
257944	71.4715	141.386	1.55652	0.011009	-6.50517	8.84e-07	8.55e-05	Down	5.23672	5.85593	6.74891	0.0605505	0.125389	0.0422848			glycoside hydrolase family 78 protein [Pleurotus ostreatus PC15]
258079	128.703	254.224	3.1831	0.0125209	-6.31952	1.87e-08	2.96e-06	Down	8.54889	9.6903	15.1833	6.08e-15	0.429378	2.31e-22			glycoside hydrolase family 78 protein [Pleurotus ostreatus PC15]
258089	154.33	297.45	11.2093	0.0376848	-4.72987	1.71e-06	0.000151761	Down	11.0554	14.7673	12.3703	0.267412	0.961094	0.332154			glycoside hydrolase family 78 protein [Pleurotus ostreatus PC15]
258099	46.7542	93.5084	0	0	#NAME?	7.43e-06	0.000539211	Down	0.55519	4.03524	2.70013	5.2e-08	1.42e-09	6.46e-20			glycoside hydrolase family 78 protein [Pleurotus ostreatus PC15]
258157	41.9631	83.2896	0.63662	0.00764345	-7.03156	1.74e-05	0.00111401	Down	6.22916	2.15732	5.25515	1.57e-14	0.0811984	2.33e-27			glycoside hydrolase family 78 protein [Pleurotus ostreatus PC15]
258197	81.6551	131.943	31.3671	0.237732	-2.07259	0.0356054	0.360107	Down	7.31805	4.84704	3.72597	0.585687	1.68488	1.71035			hypothetical protein PLEOSDRAFT_9510, partial [Pleurotus ostreatus PC15]
258566	11.2787	0	22.5575	Inf	Inf	0.0138929	0.196296	Up	6.32e-17	9.46e-19	6.01e-18	3.15052	5.69e-06	3.23376			hypothetical protein PLEOSDRAFT_1090102 [Pleurotus ostreatus PC15]
258583	43.7671	83.9478	3.58638	0.0427215	-4.54889	0.00306598	0.068385	Down	3.83331	1.43904	7.74883	0.041661	0.00371128	0.548257			hypothetical protein PLEOSDRAFT_1090099 [Pleurotus ostreatus PC15]
258586	77.4566	152.805	2.1079	0.0137947	-6.17975	0.00135258	0.0371203	Down	7.84591	1.03265	13.5647	0.207714	2.76e-05	0.131208			hypothetical protein PLEOSDRAFT_1090099 [Pleurotus ostreatus PC15]
258588	503.656	1002.77	4.54674	0.0045342	-7.78494	0.0187627	0.24021	Down	6.66532	33.4479	208.165	1.22728	1.5e-12	0.00066601			hypothetical protein PLEOSDRAFT_1090099 [Pleurotus ostreatus PC15]
259159	86.7018	143.943	29.4601	0.204664	-2.28867	0.0225145	0.270198	Down	9.06971	8.28873	9.72719	1.69456	0.257165	4.05172			hypothetical protein PLEOSDRAFT_1106520 [Pleurotus ostreatus PC15]
259193	168.923	30.4711	307.375	10.0874	3.33448	0.00462819	0.0926254	Up	1.26011	0.161769	0.126513	1.75798	8.55014	5.65601	laeA	Secondary metabolism regulator laeA	hypothetical protein PLEOSDRAFT_160234 [Pleurotus ostreatus PC15]	GO:0008168,GO:0009234	methyltransferase activity|menaquinone biosynthetic process
259424	69.7875	25.862	113.713	4.39691	2.13649	0.0374524	0.371602	Up	0.830788	2.25903	0.179529	5.26245	2.51263	7.76673			hypothetical protein FISHEDRAFT_75338 [Fistulina hepatica ATCC 64428]
259579	309.567	10.43	608.704	58.3608	5.86693	6.42e-10	1.42e-07	Up	1.04e-07	1.15062	8.68e-08	24.905	24.3435	24.7081	YPQ1	Probable vacuolar amino acid transporter YPQ1	hypothetical protein PLEOSDRAFT_1066693 [Pleurotus ostreatus PC15]	GO:0071627,GO:0031966,GO:0015174,GO:0034488	integral component of fungal-type vacuolar membrane|mitochondrial membrane|basic amino acid transmembrane transporter activity|basic amino acid transmembrane export from vacuole
260293	16.3545	0	32.7089	Inf	Inf	0.00249303	0.0586023	Up	5.51e-14	0.00114287	1.1e-06	0.580156	1.23195	0.26317	MSH5	DNA mismatch repair protein MSH5	hypothetical protein PLEOSDRAFT_1078086 [Pleurotus ostreatus PC15]	GO:0000795,GO:0005524,GO:0030983,GO:0051026,GO:0006298	synaptonemal complex|ATP binding|mismatched DNA binding|chiasma assembly|mismatch repair
260361	430.652	858.3	3.00462	0.00350066	-8.15816	9.08e-13	3.44e-10	Down	8.67786	23.4354	19.0587	0.000698367	0.018133	0.179083			hypothetical protein PLEOSDRAFT_1045133 [Pleurotus ostreatus PC15]
260402	9.00181	18.0036	0	0	#NAME?	0.0300534	0.324786	Down	0.305246	2.64e-05	0.470778	1.3e-05	8.07e-09	1.3e-05	At1g62320	CSC1-like protein At1g62320	predicted protein [Laccaria bicolor S238N-H82]	GO:0016021,GO:0005886,GO:0006811	integral component of membrane|plasma membrane|ion transport
260525	23.0608	0	46.1217	Inf	Inf	0.00174211	0.044833	Up	2.49e-13	0.0044207	0.000197207	3.28682	0.0106063	1.85536	MSH5	DNA mismatch repair protein MSH5	hypothetical protein PLEOSDRAFT_1078086 [Pleurotus ostreatus PC15]	GO:0005654,GO:0000795,GO:0005524,GO:0030983,GO:0051026,GO:0007292,GO:0007127,GO:0006298,GO:0007129	nucleoplasm|synaptonemal complex|ATP binding|mismatched DNA binding|chiasma assembly|female gamete generation|meiosis I|mismatch repair|synapsis
261082	85.9877	139.14	32.8353	0.235987	-2.08322	0.0364348	0.365479	Down	2.17353	3.68391	1.21983	0.0129437	0.502258	1.27774	ral2	Protein ral2	hypothetical protein PLEOSDRAFT_31888 [Pleurotus ostreatus PC15]	GO:0005737,GO:0005783,GO:0032488,GO:0000747,GO:0010811,GO:0010570,GO:0032005	cytoplasm|endoplasmic reticulum|Cdc42 protein signal transduction|conjugation with cellular fusion|positive regulation of cell-substrate adhesion|regulation of filamentous growth|signal transduction involved in conjugation with cellular fusion
261223	317.401	0	634.803	Inf	Inf	2.47e-17	2.65e-14	Up	7.83e-11	0.00659967	0.000509905	21.8541	23.1162	28.1083			hypothetical protein PLEOSDRAFT_1057863 [Pleurotus ostreatus PC15]
261252	65.7911	0	131.582	Inf	Inf	2.92e-05	0.00173938	Up	0.00796422	0.00229982	0.00131165	6.90884	11.8804	1.17966			hypothetical protein PLEOSDRAFT_1106504 [Pleurotus ostreatus PC15]
261637	657.316	0.990102	1313.64	1326.77	10.3737	4.98e-19	8.04e-16	Up	0.0356745	1.55e-06	0.0734735	48.5504	86.0217	44.8098	asl1	Alkali-sensitive linkage protein 1	hypothetical protein STEHIDRAFT_122364 [Stereum hirsutum FP-91666 SS1]	GO:0005783,GO:0010339,GO:0005576,GO:0009277,GO:0005794,GO:0004553,GO:0046379,GO:0071966	endoplasmic reticulum|external side of cell wall|extracellular region|fungal-type cell wall|Golgi apparatus|hydrolase activity, hydrolyzing O-glycosyl compounds|extracellular polysaccharide metabolic process|fungal-type cell wall polysaccharide metabolic process
261945	176.095	7.27391	344.917	47.4183	5.56737	7.61e-08	1.03e-05	Up	0.640738	1.21e-08	0.000186945	7.95209	14.9294	6.77859	asl1	Alkali-sensitive linkage protein 1	hypothetical protein STEHIDRAFT_122364 [Stereum hirsutum FP-91666 SS1]	GO:0005783,GO:0010339,GO:0005576,GO:0009277,GO:0005794,GO:0004553,GO:0046379,GO:0071966	endoplasmic reticulum|external side of cell wall|extracellular region|fungal-type cell wall|Golgi apparatus|hydrolase activity, hydrolyzing O-glycosyl compounds|extracellular polysaccharide metabolic process|fungal-type cell wall polysaccharide metabolic process
263340	87.8439	153.168	22.5194	0.147024	-2.76588	0.0243197	0.283586	Down	2.03668	6.02503	11.3838	1.22838	0.655687	1.27384			hypothetical protein PLEOSDRAFT_1045509 [Pleurotus ostreatus PC15]	GO:0016020,GO:0004872	membrane|receptor activity
263787	8.09427	16.1885	0	0	#NAME?	0.0431558	0.401808	Down	1.03964	1.68338	0.000606123	2.3e-11	1.34e-07	1.12e-13	vps45	Vacuolar protein sorting-associated protein 45	hypothetical protein PLEOSDRAFT_1057855 [Pleurotus ostreatus PC15]	GO:0005829,GO:0005768,GO:0005634,GO:0005774,GO:0000149,GO:0048210,GO:0006900,GO:0015031,GO:0006904	cytosol|endosome|nucleus|vacuolar membrane|SNARE binding|Golgi vesicle fusion to target membrane|membrane budding|protein transport|vesicle docking involved in exocytosis	ko04138,ko04144	Autophagy - yeast|Endocytosis
264087	22.3255	1.33777	43.3132	32.3772	5.0169	0.00763584	0.131341	Up	0.0744219	0.0663973	0.130884	2.84334	0.356173	5.72192
264207	370.439	58.836	682.041	11.5923	3.53509	0.0169723	0.225464	Up	0.161822	4.5773	0.00149894	35.2954	22.0725	2.29392			hypothetical protein PLEOSDRAFT_1066654 [Pleurotus ostreatus PC15]	GO:0005826,GO:0031164,GO:0000331,GO:0005737,GO:0005829,GO:0048471,GO:0005524,GO:0005516,GO:0004672,GO:0004674,GO:0070177,GO:0033298,GO:0006971,GO:0000281,GO:0031038,GO:0018209,GO:0018107,GO:0006468,GO:0031156,GO:0031288	actomyosin contractile ring|contractile vacuolar membrane|contractile vacuole|cytoplasm|cytosol|perinuclear region of cytoplasm|ATP binding|calmodulin binding|protein kinase activity|protein serine/threonine kinase activity|contractile vacuole discharge|contractile vacuole organization|hypotonic response|mitotic cytokinesis|myosin II filament organization|peptidyl-serine modification|peptidyl-thr…
264701	22.1151	0	44.2303	Inf	Inf	0.000652115	0.0211873	Up	0.0230325	5.5e-09	4.55e-09	1.75e-08	3.92112	4.94037
264838	48.424	96.8479	0	0	#NAME?	0.000582427	0.0193339	Down	7.82726	5.78e-09	13.411	8.52e-15	4.2e-18	2.41e-22			hypothetical protein PLEOSDRAFT_174244 [Pleurotus ostreatus PC15]
265097	13.7193	27.4386	0	0	#NAME?	0.0110792	0.16914	Down	1.37515	3.46753	8.47e-16	2.64e-20	1.54e-19	9.83e-24			hypothetical protein PLEOSDRAFT_174244 [Pleurotus ostreatus PC15]
265793	484.428	50.9002	917.957	18.0344	4.17268	6.45e-07	6.58e-05	Up	0.801244	1.16006	2.45013	21.5873	41.9763	22.1333			hypothetical protein PLEOSDRAFT_1106474 [Pleurotus ostreatus PC15]
266084	40.4395	9.27562	71.6035	7.71953	2.94851	0.0234116	0.277286	Up	0.172654	0.10364	0.0054421	1.04687	0.611403	0.586222			hypothetical protein PLEOSDRAFT_1097497 [Pleurotus ostreatus PC15]
266106	92.2642	147.126	37.4019	0.254216	-1.97587	0.0336205	0.347558	Down	3.3111	0.883119	2.35978	8.54e-05	1.60564	0.112606			hypothetical protein PLEOSDRAFT_1097497 [Pleurotus ostreatus PC15]
266598	1404.43	331.935	2476.92	7.46205	2.89957	0.000197684	0.00831007	Up	48.2212	1.25e-06	5.87247	191.962	96.551	121.552			plant-expansin-like protein [Pleurotus ostreatus PC15]	GO:0005615,GO:0004869,GO:0004867,GO:0010466	extracellular space|cysteine-type endopeptidase inhibitor activity|serine-type endopeptidase inhibitor activity|negative regulation of peptidase activity
266841	6793.3	1.3782	13585.2	9857.2	13.267	3.23e-29	9.31e-25	Up	4.74e-06	0.0334639	0.114424	772.822	495.972	588.924			hypothetical protein PLEOSDRAFT_1113484 [Pleurotus ostreatus PC15]
266980	156.719	277.041	36.3965	0.131376	-2.92822	0.0168197	0.224109	Down	2.29295	7.09663	2.36452	1.03132	0.604781	0.0290363	SPAC1F7.11c	Uncharacterized transcriptional regulatory protein C1F7.11c	hypothetical protein PLEOSDRAFT_1097493 [Pleurotus ostreatus PC15]	GO:0005829,GO:0005634,GO:0000978,GO:0000982,GO:0008270,GO:0006357,GO:0006351	cytosol|nucleus|RNA polymerase II core promoter proximal region sequence-specific DNA binding|transcription factor activity, RNA polymerase II core promoter proximal region sequence-specific binding|zinc ion binding|regulation of transcription from RNA polymerase II promoter|transcription, DNA-templated
267178	86.9051	173.81	0	0	#NAME?	0.00029287	0.0114017	Down	1.29e-05	8.92661	4.61475	5.48e-06	8.42e-05	2.38e-05	SPAC1F7.11c	Uncharacterized transcriptional regulatory protein C1F7.11c	hypothetical protein PLEOSDRAFT_1097493 [Pleurotus ostreatus PC15]	GO:0005829,GO:0005634,GO:0000978,GO:0000982,GO:0008270,GO:0006357,GO:0006351	cytosol|nucleus|RNA polymerase II core promoter proximal region sequence-specific DNA binding|transcription factor activity, RNA polymerase II core promoter proximal region sequence-specific binding|zinc ion binding|regulation of transcription from RNA polymerase II promoter|transcription, DNA-templated
267493	773.017	1295.93	250.106	0.192994	-2.37337	0.00180654	0.0460128	Down	28.4342	46.042	56.2354	4.99561	11.5244	10.7468			hypothetical protein PLEOSDRAFT_1066640 [Pleurotus ostreatus PC15]
267831	18.7032	0	37.4063	Inf	Inf	0.00130194	0.036028	Up	5.18e-05	8.25e-12	8.27e-08	4.38373	2.95073	8.61e-11	BZZ1	Protein BZZ1	hypothetical protein PLEOSDRAFT_1078053 [Pleurotus ostreatus PC15]	GO:0030479,GO:0005886,GO:0008047,GO:0007015,GO:0045010,GO:0006897,GO:0009651	actin cortical patch|plasma membrane|enzyme activator activity|actin filament organization|actin nucleation|endocytosis|response to salt stress
267880	928.681	279.465	1577.9	5.64612	2.49726	0.0012107	0.0342602	Up	19.9758	4.81883	4.37261	48.6079	62.6908	58.7531			hypothetical protein PLEOSDRAFT_1066640 [Pleurotus ostreatus PC15]
268081	13.5436	27.0873	0	0	#NAME?	0.0055392	0.104916	Down	1.52558	1.11219	0.727526	7.58e-22	8.64e-05	1.6e-19	TRK1	High-affinity potassium transport protein	TRKH superfamily [Pleurotus ostreatus PC15]	GO:0005887,GO:0015079,GO:0030007	integral component of plasma membrane|potassium ion transmembrane transporter activity|cellular potassium ion homeostasis
268266	287.154	112.437	461.87	4.10781	2.03837	0.0137931	0.195558	Up	8.73192	0.111478	3.99459	21.0954	19.4864	13.9147	SYP21	Syntaxin-21	hypothetical protein PLEOSDRAFT_1094019 [Pleurotus ostreatus PC15]	GO:0005783,GO:0000329,GO:0005794,GO:0016021,GO:0005770,GO:0031201,GO:0004871,GO:0005484,GO:0000149,GO:0006896,GO:0006886,GO:0000160,GO:0048278,GO:0006906	endoplasmic reticulum|fungal-type vacuole membrane|Golgi apparatus|integral component of membrane|late endosome|SNARE complex|signal transducer activity|SNAP receptor activity|SNARE binding|Golgi to vacuole transport|intracellular protein transport|phosphorelay signal transduction system|vesicle docking|vesicle fusion
268559	176.263	343.532	8.99402	0.026181	-5.25533	1.7e-07	2.08e-05	Down	4.11052	5.43896	9.75206	0.00259343	0.0428258	0.520411			hypothetical protein PLEOSDRAFT_1113468 [Pleurotus ostreatus PC15]
268838	1103.37	1.73834	2205	1268.45	10.3089	8.11e-17	7.58e-14	Up	0.00604681	0.250892	1.18e-07	155.011	123.566	54.4256			hypothetical protein PLEOSDRAFT_1066597 [Pleurotus ostreatus PC15]
269145	194.409	300.052	88.7653	0.295833	-1.75715	0.0367901	0.367565	Down	7.95331	8.35415	5.10968	2.7617	0.533413	3.51472			hypothetical protein PLEOSDRAFT_160140 [Pleurotus ostreatus PC15]			ko03013,ko03015	RNA transport|mRNA surveillance pathway
269635	70.0688	135.529	4.6088	0.034006	-4.87807	4.88e-05	0.00266684	Down	6.22659	13.2294	8.85456	0.450624	0.332846	0.22521			carbohydrate esterase family 8 protein [Pleurotus ostreatus PC15]
269884	296.878	30.236	563.519	18.6373	4.22012	2.22e-06	0.000189937	Up	1.44486	0.0378262	0.572968	12.4723	12.7628	14.372	SPBC21B10.07	Probable glycosidase C21B10.07	glycoside hydrolase family 16 protein [Pleurotus ostreatus PC15]	GO:0009277,GO:0016021,GO:0004553,GO:0071966	fungal-type cell wall|integral component of membrane|hydrolase activity, hydrolyzing O-glycosyl compounds|fungal-type cell wall polysaccharide metabolic process
270080	49.43	0	98.8601	Inf	Inf	7.16e-07	7.21e-05	Up	1.65e-06	2.12e-07	9.77e-12	5.35855	0.904268	4.73842	SPBC21B10.07	Probable glycosidase C21B10.07	glycoside hydrolase family 16 protein [Pleurotus ostreatus PC15]	GO:0009277,GO:0016021,GO:0004553,GO:0071966	fungal-type cell wall|integral component of membrane|hydrolase activity, hydrolyzing O-glycosyl compounds|fungal-type cell wall polysaccharide metabolic process
270081	405.619	61.2462	749.992	12.2455	3.61418	1.01e-05	0.000708503	Up	0.000339225	8.31038	5.39353	64.2055	77.6651	42.1638	xgeA	Endo-1,3(4)-beta-glucanase xgeA	glycoside hydrolase family 16 protein [Pleurotus ostreatus PC15]	GO:0031225,GO:0005886,GO:0052861,GO:0052862,GO:0042972,GO:0030245,GO:0009251	anchored component of membrane|plasma membrane|glucan endo-1,3-beta-glucanase activity, C-3 substituted reducing group|glucan endo-1,4-beta-glucanase activity, C-3 substituted reducing group|licheninase activity|cellulose catabolic process|glucan catabolic process
270749	21.7696	0.909239	42.63	46.8853	5.55107	0.00469459	0.0936074	Up	0.185348	2.57e-24	0.0151636	0.915996	2.42075	5.22163
271175	460.239	846.838	73.6398	0.0869586	-3.52353	0.000186676	0.00798544	Down	13.3244	7.1565	21.4139	0.000592556	1.16528	2.78188			hypothetical protein PLEOSDRAFT_1113468 [Pleurotus ostreatus PC15]
271302	146.806	16.3881	277.224	16.9162	4.08033	2.82e-05	0.00168962	Up	0.782715	0.294188	0.342731	11.1133	8.20673	5.5934	SAT3	Short-chain dehydrogenase/reductase SAT3	hypothetical protein PLEOSDRAFT_1097486 [Pleurotus ostreatus PC15]	GO:0016491	oxidoreductase activity
273711	30.1064	4.82994	55.3829	11.4666	3.51936	0.026427	0.298417	Up	0.0211752	0.230574	0.37272	3.60228	4.09488	0.000198542			hypothetical protein GALMADRAFT_237941 [Galerina marginata CBS 339.88]
273713	40.8354	81.0494	0.621426	0.00766725	-7.02708	0.00418782	0.0861671	Down	0.00250671	2.35696	4.66963	0.0158969	0.0236308	0.000697117	GGB	Geranylgeranyl transferase type-1 subunit beta	hypothetical protein PLEOSDRAFT_1044316 [Pleurotus ostreatus PC15]	GO:0005953,GO:0004662,GO:0004661,GO:0008270,GO:0051771,GO:0045787,GO:0008284,GO:0018344,GO:0034097	CAAX-protein geranylgeranyltransferase complex|CAAX-protein geranylgeranyltransferase activity|protein geranylgeranyltransferase activity|zinc ion binding|negative regulation of nitric-oxide synthase biosynthetic process|positive regulation of cell cycle|positive regulation of cell proliferation|protein geranylgeranylation|response to cytokine
273743	104.42	0	208.841	Inf	Inf	6.06e-11	1.65e-08	Up	6.61e-06	0.00665075	0.00056955	9.46545	6.2303	7.06868	GGB	Geranylgeranyl transferase type-1 subunit beta	hypothetical protein PLEOSDRAFT_1044316 [Pleurotus ostreatus PC15]	GO:0005953,GO:0004662,GO:0004661,GO:0008270,GO:0051771,GO:0045787,GO:0008284,GO:0018344,GO:0034097	CAAX-protein geranylgeranyltransferase complex|CAAX-protein geranylgeranyltransferase activity|protein geranylgeranyltransferase activity|zinc ion binding|negative regulation of nitric-oxide synthase biosynthetic process|positive regulation of cell cycle|positive regulation of cell proliferation|protein geranylgeranylation|response to cytokine
273936	212.813	67.8257	357.8	5.27528	2.39925	0.00423159	0.0867391	Up	1.32657	2.45035	0.323072	7.32579	7.21139	8.54786	not2	General negative regulator of transcription subunit 2	hypothetical protein FIBSPDRAFT_791023 [Fibularhizoctonia sp. CBS 109695]	GO:0030015,GO:0000932,GO:0005829,GO:0005634,GO:0006354,GO:0017148,GO:0000288,GO:0000289,GO:0006357,GO:0090503	CCR4-NOT core complex|cytoplasmic mRNA processing body|cytosol|nucleus|DNA-templated transcription, elongation|negative regulation of translation|nuclear-transcribed mRNA catabolic process, deadenylation-dependent decay|nuclear-transcribed mRNA poly(A) tail shortening|regulation of transcription from RNA polymerase II promoter|RNA phosphodiester bond hydrolysis, exonucleolytic	ko03018	RNA degradation
274095	27.4346	51.494	3.37522	0.0655459	-3.93135	0.0121718	0.180193	Down	1.32305	2.02448	0.766281	0.169801	0.0696144	0.0267556	STY8	Serine/threonine-protein kinase STY8	hypothetical protein PLEOSDRAFT_1045430, partial [Pleurotus ostreatus PC15]	GO:0005829,GO:0016597,GO:0005524,GO:0004674,GO:0004712,GO:0004871,GO:0009658,GO:0035556	cytosol|amino acid binding|ATP binding|protein serine/threonine kinase activity|protein serine/threonine/tyrosine kinase activity|signal transducer activity|chloroplast organization|intracellular signal transduction
274098	67.7686	109.607	25.9306	0.236579	-2.0796	0.0493524	0.436028	Down	0.659898	2.7409	1.82365	0.163858	0.895528	0.271222			hypothetical protein PLEOSDRAFT_1094013 [Pleurotus ostreatus PC15]
274176	63.8525	17.2361	110.469	6.40917	2.68014	0.0317104	0.33517	Up	0.254499	0.0140362	1.67616	8.1632	1.49526	3.77728	RPC17	DNA-directed RNA polymerase III subunit RPC9	hypothetical protein PLEOSDRAFT_1094008 [Pleurotus ostreatus PC15]	GO:0005829,GO:0005666,GO:0005654,GO:0005634,GO:0003899,GO:0003676,GO:0000166,GO:0006386,GO:0006385,GO:0006383,GO:0006384,GO:0042797	cytosol|DNA-directed RNA polymerase III complex|nucleoplasm|nucleus|DNA-directed RNA polymerase activity|nucleic acid binding|nucleotide binding|termination of RNA polymerase III transcription|transcription elongation from RNA polymerase III promoter|transcription from RNA polymerase III promoter|transcription initiation from RNA polymerase III promoter|tRNA transcription from RNA polymerase III …
274984	89.3544	11.8605	166.848	14.0675	3.8143	0.000432489	0.0153377	Up	1.26675	0.00161088	0.0401354	8.87674	3.58641	6.16671	RPC17	DNA-directed RNA polymerase III subunit RPC9	hypothetical protein PLEOSDRAFT_1094008 [Pleurotus ostreatus PC15]	GO:0005829,GO:0005666,GO:0005654,GO:0005634,GO:0003899,GO:0003676,GO:0000166,GO:0006386,GO:0006385,GO:0006383,GO:0006384,GO:0042797	cytosol|DNA-directed RNA polymerase III complex|nucleoplasm|nucleus|DNA-directed RNA polymerase activity|nucleic acid binding|nucleotide binding|termination of RNA polymerase III transcription|transcription elongation from RNA polymerase III promoter|transcription from RNA polymerase III promoter|transcription initiation from RNA polymerase III promoter|tRNA transcription from RNA polymerase III …
275107	1256.16	52.2099	2460.11	47.1196	5.55825	0.0384649	0.377174	Up	2.19213	1.23893	0.259876	27.2127	140.581	9.32564	mae1	Malic acid transport protein	hypothetical protein PLEOSDRAFT_160128 [Pleurotus ostreatus PC15]	GO:0005783,GO:0016021,GO:0015140,GO:0015366,GO:1901549,GO:0015141,GO:0097434,GO:0098714,GO:0097405,GO:0071423,GO:0098715,GO:0098720,GO:0071422	endoplasmic reticulum|integral component of membrane|malate transmembrane transporter activity|malate:proton symporter activity|malonic acid uptake transmembrane transporter activity|succinate transmembrane transporter activity|succinate:proton symporter activity|malate import across plasma membrane|malate import into cell|malate transmembrane transport|malonic acid import across plasma membrane|…
275212	96.2888	0	192.578	Inf	Inf	0.0479295	0.428283	Up	2.2e-11	4.24e-08	5.42e-07	0.00593537	20.1057	0.00201196	mae1	Malic acid transport protein	hypothetical protein PLEOSDRAFT_160128 [Pleurotus ostreatus PC15]	GO:0016021,GO:0015140	integral component of membrane|malate transmembrane transporter activity
275222	34.1589	0.343511	67.9743	197.881	7.62849	0.0245973	0.285497	Up	1.24e-06	0.00133628	0.0186683	0.205794	4.92111	0.936798	SPCC794.06	Putative malic acid transport protein	hypothetical protein SCHCODRAFT_106550 [Schizophyllum commune H4-8]	GO:0016021,GO:0015140	integral component of membrane|malate transmembrane transporter activity
275854	8.69383	17.3877	0	0	#NAME?	0.0332702	0.345304	Down	1.77051	1.30494	0.0531221	7.16e-06	8.55e-06	1.07e-08	JLP2	Protein JLP2	hypothetical protein PLEOSDRAFT_1045054 [Pleurotus ostreatus PC15]
275883	248.243	411.676	84.8094	0.20601	-2.27921	0.00575014	0.107881	Down	31.3416	33.1282	32.1476	9.87839	4.82928	6.61133	JLP2	Protein JLP2	hypothetical protein PLEOSDRAFT_1045054 [Pleurotus ostreatus PC15]
276156	15.6059	29.9994	1.21246	0.0404163	-4.62892	0.0282272	0.312397	Down	1.29354	0.416034	1.24006	0.140973	1.32e-21	6.45e-23	fgenesh1_kg.2_#_1379_#_Locus12621v1rpkm4.09	4-O-methyltransferase 1	hypothetical protein PLEOSDRAFT_1078011 [Pleurotus ostreatus PC15]	GO:0008171,GO:0046274	O-methyltransferase activity|lignin catabolic process
276277	25.3968	50.1874	0.606232	0.0120794	-6.37131	0.00535907	0.102607	Down	0.0101795	4.62062	2.70716	0.103231	0.00146045	0.0011221
276292	48.939	87.0771	10.8009	0.124038	-3.01114	0.0120218	0.178822	Down	5.7723	1.97792	2.52657	0.454942	1.84e-05	0.894625	SC3	Fruiting body protein SC3	hydrophobin [Moniliophthora roreri MCA 2997]	GO:0005576,GO:0009277,GO:0005199	extracellular region|fungal-type cell wall|structural constituent of cell wall
276512	237.224	473.255	1.19391	0.00252277	-8.63077	2.32e-13	9.68e-11	Down	22.0722	21.9005	42.7214	4.67e-12	2.92e-05	0.244352	SC3	Fruiting body protein SC3	hydrophobin [Moniliophthora roreri MCA 2997]	GO:0005576,GO:0009277,GO:0005199	extracellular region|fungal-type cell wall|structural constituent of cell wall
276706	76.5215	153.043	0	0	#NAME?	0.0104271	0.161829	Down	0.00850461	7.53167	1.31984	0.00249421	0.000832409	0.00320605	rba50	RNA polymerase II-associated protein rba50	hypothetical protein PLEOSDRAFT_1045389 [Pleurotus ostreatus PC15]	GO:0005634,GO:0003677,GO:0003899,GO:0006366	nucleus|DNA binding|DNA-directed RNA polymerase activity|transcription from RNA polymerase II promoter
276841	15.0683	1.39067	28.746	20.6706	4.36951	0.038519	0.377467	Up	0.00030365	0.0765037	0.000193501	0.406035	0.984747	0.129738			hypothetical protein PLEOSDRAFT_1090227, partial [Pleurotus ostreatus PC15]
278919	102.915	164.323	41.5079	0.2526	-1.98508	0.0436333	0.404626	Down	4.51643	0.640854	3.66886	0.453091	0.442308	1.48586	ustR	ustiloxin B cluster transcription factor ustR	hypothetical protein PLEOSDRAFT_174562 [Pleurotus ostreatus PC15]	GO:0005634,GO:0003677,GO:0000981,GO:0008270,GO:0006351	nucleus|DNA binding|RNA polymerase II transcription factor activity, sequence-specific DNA binding|zinc ion binding|transcription, DNA-templated
281748	151.704	5.19351	298.215	57.4206	5.8435	4.08e-08	5.91e-06	Up	0.0327341	0.0232805	0.0129419	1.068	1.16526	1.88633	fas1	Fatty acid synthase subunit beta	fatty-acid synthase complex protein [Cryptococcus neoformans var. neoformans JEC21]	GO:0005829,GO:0005835,GO:0047451,GO:0004317,GO:0004313,GO:0004314,GO:0004318,GO:0004312,GO:0004321,GO:0016295,GO:0004320,GO:0016296,GO:0006633	cytosol|fatty acid synthase complex|3-hydroxyoctanoyl-[acyl-carrier-protein] dehydratase activity|3-hydroxypalmitoyl-[acyl-carrier-protein] dehydratase activity|[acyl-carrier-protein] S-acetyltransferase activity|[acyl-carrier-protein] S-malonyltransferase activity|enoyl-[acyl-carrier-protein] reductase (NADH) activity|fatty acid synthase activity|fatty-acyl-CoA synthase activity|myristoyl-[acyl-…	ko00061	Fatty acid biosynthesis
281791	287.625	77.8163	497.434	6.39241	2.67636	0.00112828	0.0324216	Up	0.320665	0.500019	0.0898374	1.88008	2.44562	1.87788	FAS1	Fatty acid synthase subunit beta	fatty-acid synthase complex protein [Cryptococcus neoformans var. neoformans JEC21]	GO:0005829,GO:0005835,GO:0047451,GO:0004317,GO:0004313,GO:0004314,GO:0004318,GO:0004312,GO:0004321,GO:0016295,GO:0004320,GO:0016296,GO:0006633	cytosol|fatty acid synthase complex|3-hydroxyoctanoyl-[acyl-carrier-protein] dehydratase activity|3-hydroxypalmitoyl-[acyl-carrier-protein] dehydratase activity|[acyl-carrier-protein] S-acetyltransferase activity|[acyl-carrier-protein] S-malonyltransferase activity|enoyl-[acyl-carrier-protein] reductase (NADH) activity|fatty acid synthase activity|fatty-acyl-CoA synthase activity|myristoyl-[acyl-…	ko00061	Fatty acid biosynthesis
281801	99.5865	18.9205	180.252	9.52681	3.25199	0.00172353	0.0445319	Up	0.228332	0.00710264	0.00202508	0.561916	1.17857	0.558937	FAS1	Fatty acid synthase subunit beta	fatty-acid synthase complex protein [Cryptococcus neoformans var. neoformans JEC21]	GO:0005829,GO:0005835,GO:0047451,GO:0004317,GO:0004313,GO:0004314,GO:0004318,GO:0004312,GO:0004321,GO:0016295,GO:0004320,GO:0016296,GO:0006633	cytosol|fatty acid synthase complex|3-hydroxyoctanoyl-[acyl-carrier-protein] dehydratase activity|3-hydroxypalmitoyl-[acyl-carrier-protein] dehydratase activity|[acyl-carrier-protein] S-acetyltransferase activity|[acyl-carrier-protein] S-malonyltransferase activity|enoyl-[acyl-carrier-protein] reductase (NADH) activity|fatty acid synthase activity|fatty-acyl-CoA synthase activity|myristoyl-[acyl-…	ko00061	Fatty acid biosynthesis
281829	53.4509	106.902	0	0	#NAME?	0.0104616	0.162132	Down	8.69441	0.708029	0.754206	5.74e-12	1.37e-10	1.55e-12	fas2	Fatty acid synthase subunit alpha	fatty acid synthase complex protein [Pleurotus ostreatus PC15]	GO:0005829,GO:0005835,GO:0102132,GO:0004316,GO:0004315,GO:0004314,GO:0004312,GO:0004321,GO:0008897,GO:0000287,GO:0006633,GO:0042759,GO:1900535	cytosol|fatty acid synthase complex|3-oxo-pimeloyl-[acp] methyl ester reductase activity|3-oxoacyl-[acyl-carrier-protein] reductase (NADPH) activity|3-oxoacyl-[acyl-carrier-protein] synthase activity|[acyl-carrier-protein] S-malonyltransferase activity|fatty acid synthase activity|fatty-acyl-CoA synthase activity|holo-[acyl-carrier-protein] synthase activity|magnesium ion binding|fatty acid biosy…	ko00061	Fatty acid biosynthesis
281833	41.3739	1.03885	81.7089	78.6534	6.29744	0.0101163	0.158874	Up	0.000415822	0.00776173	0.00634657	0.811994	0.314901	0.0144612	FAS1	Fatty acid synthase subunit beta	fatty-acid synthase complex protein [Cryptococcus neoformans var. neoformans JEC21]	GO:0005829,GO:0005835,GO:0047451,GO:0004317,GO:0004313,GO:0004314,GO:0004318,GO:0004312,GO:0004321,GO:0016295,GO:0004320,GO:0016296,GO:0006633	cytosol|fatty acid synthase complex|3-hydroxyoctanoyl-[acyl-carrier-protein] dehydratase activity|3-hydroxypalmitoyl-[acyl-carrier-protein] dehydratase activity|[acyl-carrier-protein] S-acetyltransferase activity|[acyl-carrier-protein] S-malonyltransferase activity|enoyl-[acyl-carrier-protein] reductase (NADH) activity|fatty acid synthase activity|fatty-acyl-CoA synthase activity|myristoyl-[acyl-…	ko00061	Fatty acid biosynthesis
281849	125.76	5.15235	246.368	47.8167	5.57944	0.000897065	0.027231	Up	0.121585	0.00153594	1.99e-06	3.15402	2.39044	0.241156	fas1	Fatty acid synthase subunit beta	fatty-acid synthase complex protein, putative [Cryptococcus neoformans var. neoformans JEC21]	GO:0005829,GO:0005835,GO:0047451,GO:0004317,GO:0004313,GO:0004314,GO:0004318,GO:0004312,GO:0004321,GO:0016295,GO:0004320,GO:0016296,GO:0006633	cytosol|fatty acid synthase complex|3-hydroxyoctanoyl-[acyl-carrier-protein] dehydratase activity|3-hydroxypalmitoyl-[acyl-carrier-protein] dehydratase activity|[acyl-carrier-protein] S-acetyltransferase activity|[acyl-carrier-protein] S-malonyltransferase activity|enoyl-[acyl-carrier-protein] reductase (NADH) activity|fatty acid synthase activity|fatty-acyl-CoA synthase activity|myristoyl-[acyl-…	ko00061	Fatty acid biosynthesis
281873	44.0753	0.347668	87.8029	252.548	7.98042	0.00364678	0.0775653	Up	1.95e-05	0.0092996	0.000817656	1.4222	0.534329	0.0445259	fas1	Fatty acid synthase subunit beta	fatty-acid synthase complex protein, putative [Cryptococcus neoformans var. neoformans JEC21]	GO:0005829,GO:0005835,GO:0047451,GO:0004317,GO:0004313,GO:0004314,GO:0004318,GO:0004312,GO:0004321,GO:0016295,GO:0004320,GO:0016296,GO:0006633	cytosol|fatty acid synthase complex|3-hydroxyoctanoyl-[acyl-carrier-protein] dehydratase activity|3-hydroxypalmitoyl-[acyl-carrier-protein] dehydratase activity|[acyl-carrier-protein] S-acetyltransferase activity|[acyl-carrier-protein] S-malonyltransferase activity|enoyl-[acyl-carrier-protein] reductase (NADH) activity|fatty acid synthase activity|fatty-acyl-CoA synthase activity|myristoyl-[acyl-…	ko00061	Fatty acid biosynthesis
282053	171.72	302.105	41.3362	0.136827	-2.86957	0.0225533	0.27043	Down	10.4857	3.28047	19.5157	2.83838	0.694669	1.36478	YPR003C	Putative sulfate transporter YPR003C	hypothetical protein PLEOSDRAFT_1093608 [Pleurotus ostreatus PC15]	GO:0005789,GO:0005887,GO:0008271,GO:0015116	endoplasmic reticulum membrane|integral component of plasma membrane|secondary active sulfate transmembrane transporter activity|sulfate transmembrane transporter activity
282174	53.6367	89.3518	17.9217	0.200574	-2.31779	0.041549	0.393505	Down	1.15627	0.521993	2.33773	0.17636	0.648348	0.0254083	SPAC7D4.12c	Uncharacterized UPF0442 protein C7D4.12c	hypothetical protein PLEOSDRAFT_1077263 [Pleurotus ostreatus PC15]	GO:0016021	integral component of membrane
282257	12.4552	24.2737	0.63662	0.0262267	-5.25282	0.0343071	0.351815	Down	0.465612	0.608908	1.61742	1.68e-22	0.0647265	5.66e-26			hypothetical protein PLEOSDRAFT_1105077 [Pleurotus ostreatus PC15]
282800	12.3458	24.6916	0	0	#NAME?	0.00916483	0.14866	Down	0.137481	0.951765	1.27327	6.53e-07	2.9e-16	7.82e-17			hypothetical protein PLEOSDRAFT_1105077 [Pleurotus ostreatus PC15]
283106	89.2015	157.414	20.9891	0.133337	-2.90685	0.00389686	0.0818368	Down	9.53464	5.11819	6.50983	0.355104	0.774206	1.86592	CYP52A4	Cytochrome P450 52A4	hypothetical protein PLEOSDRAFT_1048809 [Pleurotus ostreatus PC15]	GO:0016021,GO:0020037,GO:0005506,GO:0016712	integral component of membrane|heme binding|iron ion binding|oxidoreductase activity, acting on paired donors, with incorporation or reduction of molecular oxygen, reduced flavin or flavoprotein as one donor, and incorporation of one atom of oxygen
283205	17.8494	0.343511	35.3553	102.923	6.68542	0.00429123	0.0876686	Up	1.6e-12	1.16e-14	0.0929724	3.8e-12	5.57469	3.84039			hypothetical protein PLEOSDRAFT_1058967 [Pleurotus ostreatus PC15]
283270	14.4056	28.5126	0.298478	0.0104683	-6.57783	0.0108496	0.166618	Down	1.86205	4.27739	1.22923	5.87e-05	0.0087766	0.0973826			hypothetical protein PLEOSDRAFT_1058967 [Pleurotus ostreatus PC15]
283551	24.7986	4.06549	45.5316	11.1995	3.48537	0.0312944	0.333096	Up	0.38407	0.0192918	0.0570281	2.25869	0.353494	3.03525
285270	96.1518	0	192.304	Inf	Inf	1.77e-10	4.41e-08	Up	2.51e-06	6.74e-08	3.28e-08	3.37624	7.39797	7.71786	ALD5	Aldehyde dehydrogenase 5, mitochondrial	hypothetical protein PLEOSDRAFT_1037272 [Pleurotus ostreatus PC15]	GO:0050608	vanillin dehydrogenase activity
285282	18.8802	35.6386	2.12181	0.0595368	-4.07007	0.031135	0.331964	Down	0.196184	1.45565	0.96904	0.177336	1.32e-11	1.28e-11	ALD5	Aldehyde dehydrogenase 5, mitochondrial	hypothetical protein PLEOSDRAFT_1060308 [Pleurotus ostreatus PC15]	GO:0018485,GO:0019439	salicylaldehyde dehydrogenase activity|aromatic compound catabolic process
285334	13.2092	26.4183	0	0	#NAME?	0.0063578	0.115985	Down	1.02687	0.264893	1.8184	1.2e-13	8.8e-05	2.31e-12	ALD4	Potassium-activated aldehyde dehydrogenase, mitochondrial	hypothetical protein PLEOSDRAFT_1060308 [Pleurotus ostreatus PC15]	GO:0018485,GO:0019439	salicylaldehyde dehydrogenase activity|aromatic compound catabolic process
285724	44.7772	77.8485	11.7059	0.150367	-2.73344	0.0247947	0.286634	Down	1.80071	1.15451	1.68949	0.189279	0.3149	0.229951			hypothetical protein CYLTODRAFT_494909 [Cylindrobasidium torrendii FP15055 ss-10]
286027	89.6498	147.037	32.2629	0.21942	-2.18823	0.0265791	0.299489	Down	2.01316	3.3117	2.88318	0.816464	0.677608	0.447638			hypothetical protein CYLTODRAFT_494909 [Cylindrobasidium torrendii FP15055 ss-10]
286129	9.11557	18.2311	0	0	#NAME?	0.028592	0.314761	Down	0.763844	0.343567	0.595711	1.01e-13	1.26e-29	1.69e-14	SMO2-2	Methylsterol monooxygenase 2-2	hypothetical protein PLEOSDRAFT_1081607 [Pleurotus ostreatus PC15]	GO:0016021,GO:0005506,GO:0016491,GO:0006633	integral component of membrane|iron ion binding|oxidoreductase activity|fatty acid biosynthetic process	ko00100	Steroid biosynthesis
286184	15.3717	30.1372	0.606232	0.0201157	-5.63553	0.0230819	0.274653	Down	0.29047	0.297488	1.63972	0.049612	1.59e-05	0.00137693	ALD4	Potassium-activated aldehyde dehydrogenase, mitochondrial	hypothetical protein PLEOSDRAFT_1060308 [Pleurotus ostreatus PC15]	GO:0018485,GO:0019439	salicylaldehyde dehydrogenase activity|aromatic compound catabolic process
286451	189.541	56.1719	322.909	5.74859	2.52321	0.0126081	0.183907	Up	3.22254	1.13e-06	1.47552	10.4212	14.059	3.2244			hypothetical protein PLEOSDRAFT_1092294 [Pleurotus ostreatus PC15]
286948	2128.6	4257.2	0	0	#NAME?	2.37e-27	3.42e-23	Down	183.448	203.163	180.258	5.31e-18	6.58e-10	4.82e-11	priA	Protein priA	hypothetical protein PLEOSDRAFT_1088534 [Pleurotus ostreatus PC15]
287107	178.112	4.80916	351.416	73.0722	6.19125	2.68e-05	0.0016162	Up	6.96e-16	6.1e-06	0.127935	4.66962	4.52088	0.721595	rev3	DNA polymerase zeta catalytic subunit	hypothetical protein SERLADRAFT_361773 [Serpula lacrymans var. lacrymans S7.9]	GO:0005829,GO:0005739,GO:0005634,GO:0016035,GO:0008408,GO:0051539,GO:0003677,GO:0003887,GO:0046872,GO:0000166,GO:0006281,GO:0006260,GO:0070987,GO:0042276,GO:0043504	cytosol|mitochondrion|nucleus|zeta DNA polymerase complex|3'-5' exonuclease activity|4 iron, 4 sulfur cluster binding|DNA binding|DNA-directed DNA polymerase activity|metal ion binding|nucleotide binding|DNA repair|DNA replication|error-free translesion synthesis|error-prone translesion synthesis|mitochondrial DNA repair	ko03460	Fanconi anemia pathway
287200	38.9434	75.112	2.77491	0.0369436	-4.75853	0.0013449	0.0369563	Down	5.05379	0.912512	2.06548	0.0817866	0.126805	0.0877263	YEL023C	Uncharacterized protein YEL023C	hypothetical protein PLEOSDRAFT_1035733 [Pleurotus ostreatus PC15]
287971	58.6436	117.287	0	0	#NAME?	0.0116383	0.174574	Down	0.000385061	9.02636	1.69564	0.000503966	1.04e-06	4.59e-10	gpi2	Phosphatidylinositol N-acetylglucosaminyltransferase GPI2 subunit	hypothetical protein PLEOSDRAFT_49459 [Pleurotus ostreatus PC15]	GO:0005783,GO:0005789,GO:0000506,GO:0016021,GO:0003824,GO:0017176,GO:0006506	endoplasmic reticulum|endoplasmic reticulum membrane|glycosylphosphatidylinositol-N-acetylglucosaminyltransferase (GPI-GnT) complex|integral component of membrane|catalytic activity|phosphatidylinositol N-acetylglucosaminyltransferase activity|GPI anchor biosynthetic process	ko00563	Glycosylphosphatidylinositol(GPI)-anchor biosynthesis
288403	1384.31	315.704	2452.91	7.76965	2.95785	0.000150919	0.00674452	Up	63.1213	3.4115	5.21336	213.436	161.622	192.358	CTHT_0041970.2	40S ribosomal protein S24	hypothetical protein PLEOSDRAFT_1053942 [Pleurotus ostreatus PC15]	GO:0005840,GO:0008168,GO:0000166,GO:0003735,GO:0006412	ribosome|methyltransferase activity|nucleotide binding|structural constituent of ribosome|translation	ko03010	Ribosome
288480	43.4653	84.832	2.09862	0.0247386	-5.33709	0.000741349	0.0235119	Down	3.00584	1.29689	0.502154	0.029448	4.67e-06	0.0950495	DRS1	ATP-dependent RNA helicase DRS1	hypothetical protein PLEOSDRAFT_1075035 [Pleurotus ostreatus PC15]	GO:0005730,GO:0005524,GO:0004004,GO:0003723,GO:0042254,GO:0010501	nucleolus|ATP binding|ATP-dependent RNA helicase activity|RNA binding|ribosome biogenesis|RNA secondary structure unwinding
289287	40.2227	8.90374	71.5416	8.03501	3.0063	0.0195409	0.246908	Up	0.326404	0.259482	0.286418	3.32117	1.47893	2.68157			hypothetical protein PLEOSDRAFT_1075049 [Pleurotus ostreatus PC15]
[truncated: 18,554 more rows]

## Sheet: S2
id	term	category	ListHits	ListTotal	PopHits	PopTotal	pval	padj	Enrichment_score	Gene
[truncated: 1,043 more rows]

[truncated: 1 more sheets: S3]
